# Supplementary material for: Environmental Atlas of Prokaryotes Enables Powerful and Intuitive Habitat-Based Analysis of Community Structures
Source: iScience. 2020 Sep 29;23(10):101624. doi: 10.1016/j.isci.2020.101624 (PMC7581931; doi:10.1016/j.isci.2020.101624)
Supplement: Table S1. Names and NCBI Taxon IDs of Environmental Categories Associated with Metagenomic Data in the GenBank SRA Database, Related to Table 1 and the Transparent Methods [file mmc2.xlsx]

## Sheet: Sheet1
Category Name	NCBI Taxonomy ID
activated carbon metagenome	1214127
activated sludge metagenome	942017
aerosol metagenome	1708701
air metagenome	655179
algae metagenome	1300146
alkali sediment metagenome	1680915
amphibian metagenome	2083302
anaerobic digester metagenome	1263854
anchialine metagenome	1859930
annelid metagenome	1580551
ant fungus garden metagenome	797283
ant metagenome	1077528
aquatic metagenome	1169740
aquatic viral metagenome	1890690
aquifer metagenome	1704045
ballast water metagenome	1954210
bat metagenome	1213622
beach sand metagenome	412757
beetle metagenome	1077527
bioanode metagenome	1594593
biocathode metagenome	1527414
biofilm metagenome	718308
biofilter metagenome	1070537
biofloc metagenome	1933216
biogas fermenter metagenome	718289
bioreactor metagenome	1076179
bioreactor sludge metagenome	412754
biosolids metagenome	1748545
bird metagenome	1833763
blood metagenome	1676987
bog metagenome	2048281
bovine gut metagenome	506599
bovine metagenome	1218275
brine metagenome	1981201
canine metagenome	2034148
cave metagenome	1723648
cetacean metagenome	1822005
chicken gut metagenome	506600
ciliate metagenome	1969832
clinical metagenome	1447863
cloud metagenome	1643811
coal metagenome	1260732
cold seep metagenome	1583376
compost metagenome	702656
concrete metagenome	1759404
coral metagenome	496922
coral reef metagenome	471232
cow dung metagenome	1735564
crab metagenome	1660082
crude oil metagenome	1561020
Crustacea gut metagenome	1009879
crustacean metagenome	1681198
ctenophore metagenome	1508044
decomposition metagenome	1897463
desalination cell metagenome	1983455
dietary supplements metagenome	1698289
dinoflagellate metagenome	1579005
dust metagenome	1236744
ear metagenome	1870980
echinoderm metagenome	1411990
ecological metagenomes	410657
egg metagenome	2202140
electrolysis cell metagenome	1604023
endophyte metagenome	483425
epibiont metagenome	408171
estuary metagenome	1649191
eye metagenome	1830148
factory metagenome	2014611
feces metagenome	1861841
feline metagenome	1899496
fermentation metagenome	1326787
fertilizer metagenome	1765030
fish gut metagenome	1602388
fish metagenome	496924
floral nectar metagenome	1752603
flotsam metagenome	1602165
flower metagenome	1385665
food contamination metagenome	1897733
food fermentation metagenome	1154581
food metagenome	870726
food production metagenome	1699855
fossil metagenome	444079
freshwater metagenome	449393
freshwater sediment metagenome	556182
frog metagenome	1789662
fuel tank metagenome	1628828
fungus metagenome	1670606
gas well metagenome	1778260
gill metagenome	1455666
glacier lake metagenome	1898220
glacier metagenome	1651087
gonad metagenome	1685929
grain metagenome	1868704
groundwater metagenome	717931
gut metagenome	749906
halite metagenome	1319833
honey metagenome	1561046
honeybee metagenome	910258
hospital metagenome	1755691
hot springs metagenome	433727
human bile metagenome	1630596
human blood metagenome	1504969
human eye metagenome	1774142
human gut metagenome	408170
human lung metagenome	433733
human metagenome	646099
human milk metagenome	1633571
human nasopharyngeal metagenome	1131769
human oral metagenome	447426
human reproductive system metagenome	1842734
human saliva metagenome	1679718
human semen metagenome	1837932
human skin metagenome	539655
human tracheal metagenome	1712573
human vaginal metagenome	1632839
hydrocarbon metagenome	938273
hydrothermal vent metagenome	652676
hydrozoan metagenome	1941281
hypersaline lake metagenome	904678
hyphosphere metagenome	1929487
hypolithon metagenome	1690257
ice metagenome	452919
indoor metagenome	1256227
industrial waste metagenome	1303196
insect gut metagenome	1202446
insect metagenome	1234904
internal organ metagenome	1983761
invertebrate gut metagenome	1775950
invertebrate metagenome	1711999
jellyfish metagenome	1549733
karst metagenome	2025951
koala metagenome	1573835
lagoon metagenome	1763544
lake water metagenome	1647806
landfill metagenome	1817679
leaf litter metagenome	1642954
leaf metagenome	1297858
lichen crust metagenome	1592514
lichen metagenome	1653169
liver metagenome	1685930
lung metagenome	1729361
macroalgae metagenome	2015907
mangrove metagenome	1284368
manure metagenome	1792145
marine metagenome	408172
marine plankton metagenome	1874687
marine sediment metagenome	412755
marsupial metagenome	1477400
metagenomes	408169
microbial fuel cell metagenome	1759406
microbial mat metagenome	527640
milk metagenome	1616037
mine drainage metagenome	410659
mine tailings metagenome	1899497
mite metagenome	1848041
mixed culture metagenome	1306859
mollusc metagenome	1417798
money metagenome	1515737
moonmilk metagenome	1536899
mosquito metagenome	496923
moss metagenome	1675540
mouse gut metagenome	410661
mouse metagenome	1441287
mouse skin metagenome	540485
mud metagenome	2047713
mud volcano metagenome	1816089
museum specimen metagenome	1661029
musk metagenome	1664808
nematode metagenome	1130098
neuston metagenome	1960113
oasis metagenome	1799666
oil field metagenome	1768876
oil metagenome	1954208
oil production facility metagenome	885331
oil sands metagenome	1620422
oral metagenome	1227552
oral viral metagenome	2045359
oral-nasopharyngeal metagenome	1675031
organismal metagenomes	410656
outdoor metagenome	1839947
ovine metagenome	1704043
oyster metagenome	1541066
paper pulp metagenome	1394888
parasite metagenome	1642408
parchment metagenome	1759405
peat metagenome	1799672
periphyton metagenome	1825055
permafrost metagenome	1082480
phycosphere metagenome	2011160
phyllosphere metagenome	662107
phytotelma metagenome	1917397
pig gut metagenome	1510822
pig metagenome	1176744
pipeline metagenome	2003122
placenta metagenome	1327954
plant metagenome	1297885
plastic metagenome	2014073
plastisphere metagenome	1342751
pollen metagenome	1628154
pond metagenome	1851193
poultry litter metagenome	1670605
power plant metagenome	1249455
primate metagenome	1441288
probiotic metagenome	1659218
psyllid metagenome	530537
rat gut metagenome	1436733
rat metagenome	1427740
reproductive system metagenome	1966731
respiratory tract metagenome	1850221
retting metagenome	1292099
rhizoplane metagenome	1931409
rhizosphere metagenome	939928
rice paddy metagenome	1672641
riverine metagenome	1646512
rock metagenome	1311626
rock porewater metagenome	1531857
rodent metagenome	1521111
root associated fungus metagenome	1518171
root metagenome	1118232
saline spring metagenome	1651086
salt lake metagenome	903395
salt marsh metagenome	1504975
salt mine metagenome	1545499
saltern metagenome	496920
sand metagenome	1671699
scorpion gut metagenome	1571227
sea anemone metagenome	1825923
sea squirt metagenome	1041057
sea urchin metagenome	1873886
seagrass metagenome	1904484
seawater metagenome	1561972
sediment metagenome	749907
seed metagenome	1335591
shale gas metegenome	1968542
sheep gut metagenome	1904483
sheep metagenome	1898966
shoot metagenome	1006967
shrimp gut metagenome	1588881
silage metagenome	1804158
skin metagenome	1338477
sludge metagenome	1592332
snake metagenome	1204294
snow metagenome	1263966
soda lake metagenome	1627878
soda lime metagenome	2082402
soil crust metagenome	1710357
soil metagenome	410658
solid waste metagenome	1540818
spider metagenome	1519372
sponge metagenome	1163772
starfish metagenome	2053188
steel metagenome	1799687
stomach metagenome	1284369
stromatolite metagenome	496921
subsurface metagenome	1564682
surface metagenome	1774230
symbiont metagenome	410662
tar pit metagenome	1897453
termitarium metagenome	1715863
termite fungus garden metagenome	1503069
termite gut metagenome	433724
termite metagenome	1076140
terrestrial metagenome	1348798
tick metagenome	1595979
tidal flat metagenome	1269027
tin mine metagenome	1705994
tobacco metagenome	1798876
tomb wall metagenome	1243988
upper respiratory tract metagenome	1115523
urban metagenome	1591089
urine metagenome	1346744
urogenital metagenome	1914523
vaginal metagenome	1549736
viral metagenome	1070528
wallaby gut metagenome	703336
wasp metagenome	1077529
wastewater metagenome	527639
wetland metagenome	1325974
whale fall metagenome	412756
wine metagenome	1658780
wood decay metagenome	1593443
zebrafish metagenome	1331678
