# Supplementary material for: Environmental Atlas of Prokaryotes Enables Powerful and Intuitive Habitat-Based Analysis of Community Structures
Source: iScience. 2020 Sep 29;23(10):101624. doi: 10.1016/j.isci.2020.101624 (PMC7581931; doi:10.1016/j.isci.2020.101624)
Supplement: Table S2. Accession IDs and Sequence Attributes of the 5,368 BioProjects Constituting ProkAtlas and the 48,056 Runs under these BioProjects, Related to Table 1 and the Transparent Methods [file mmc3.xls]

## Sheet: SuppTab_2
NCBI Taxonomy ID	DRA/ERA/SRA	environment name	platform	instruments	DRR/ERR/SRR	DRX/ERX/SRX	lib_strategy	BioProject ID
646099	DRA000973	human metagenome	ILLUMINA	Illumina MiSeq	DRR008467	DRX007653	WGS	PRJDB2688
646099	DRA000973	human metagenome	ILLUMINA	Illumina MiSeq	DRR008468	DRX007654	WGS	PRJDB2688
646099	DRA000973	human metagenome	ILLUMINA	Illumina MiSeq	DRR008467	DRX007653	WGS	PRJDB2687
646099	DRA000973	human metagenome	ILLUMINA	Illumina MiSeq	DRR008468	DRX007654	WGS	PRJDB2687
410657	DRA001011	ecological metagenomes	ILLUMINA	Illumina HiSeq 2000	DRR012606	DRX011562	WGS	PRJNA202273
410657	DRA001011	ecological metagenomes	ILLUMINA	Illumina HiSeq 2000	DRR012576	DRX011532	WGS	PRJNA202273
410657	DRA001011	ecological metagenomes	ILLUMINA	Illumina HiSeq 2000	DRR012575	DRX011531	WGS	PRJNA202273
410657	DRA001011	ecological metagenomes	ILLUMINA	Illumina HiSeq 2000	DRR012608	DRX011564	WGS	PRJNA202273
410657	DRA001011	ecological metagenomes	ILLUMINA	Illumina HiSeq 2000	DRR012574	DRX011530	WGS	PRJNA202273
410657	DRA001011	ecological metagenomes	ILLUMINA	Illumina HiSeq 2000	DRR012607	DRX011563	WGS	PRJNA202273
410657	DRA001011	ecological metagenomes	ILLUMINA	Illumina HiSeq 2000	DRR012609	DRX011565	WGS	PRJNA202273
410657	DRA001011	ecological metagenomes	ILLUMINA	Illumina HiSeq 2000	DRR012573	DRX011529	WGS	PRJNA202273
410657	DRA001173	ecological metagenomes	ILLUMINA	Illumina HiSeq 2000	DRR014190	DRX012721	WGS	PRJDB2568
410657	DRA001173	ecological metagenomes	ILLUMINA	Illumina HiSeq 2000	DRR014188	DRX012719	WGS	PRJDB2568
410657	DRA001173	ecological metagenomes	ILLUMINA	Illumina HiSeq 2000	DRR014191	DRX012722	WGS	PRJDB2568
410657	DRA001173	ecological metagenomes	ILLUMINA	Illumina HiSeq 2000	DRR014187	DRX012718	WGS	PRJDB2568
410657	DRA001173	ecological metagenomes	ILLUMINA	Illumina HiSeq 2000	DRR014189	DRX012720	WGS	PRJDB2568
410661	DRA001238	mouse gut metagenome	ILLUMINA	Illumina HiSeq 2000	DRR014734	DRX013254	WGS	PRJDB1459
410661	DRA001240	mouse gut metagenome	ILLUMINA	Illumina HiSeq 2000	DRR014782	DRX013302	WGS	PRJDB1460
410661	DRA001241	mouse gut metagenome	ILLUMINA	Illumina HiSeq 2000	DRR014783	DRX013303	WGS	PRJDB1461
410661	DRA001242	mouse gut metagenome	ILLUMINA	Illumina HiSeq 2000	DRR014784	DRX013304	WGS	PRJDB1462
410661	DRA001243	mouse gut metagenome	ILLUMINA	Illumina HiSeq 2000	DRR014785	DRX013305	WGS	PRJDB1463
410661	DRA001244	mouse gut metagenome	ILLUMINA	Illumina HiSeq 2000	DRR014786	DRX013306	WGS	PRJDB1464
1234904	DRA002289	insect metagenome	ILLUMINA	Illumina HiSeq 2000	DRR019499	DRX017652	WGS	PRJDB1602
749906	DRA002536	gut metagenome	ILLUMINA	Illumina MiSeq	DRR023164	DRX021218	WGS	PRJDB3161
749906	DRA002536	gut metagenome	ILLUMINA	Illumina MiSeq	DRR023168	DRX021222	WGS	PRJDB3161
749906	DRA002536	gut metagenome	ILLUMINA	Illumina MiSeq	DRR023178	DRX021232	WGS	PRJDB3161
749906	DRA002536	gut metagenome	ILLUMINA	Illumina MiSeq	DRR023166	DRX021220	WGS	PRJDB3161
749906	DRA002536	gut metagenome	ILLUMINA	Illumina MiSeq	DRR023159	DRX021213	WGS	PRJDB3161
749906	DRA002536	gut metagenome	ILLUMINA	Illumina MiSeq	DRR023160	DRX021214	WGS	PRJDB3161
749906	DRA002536	gut metagenome	ILLUMINA	Illumina MiSeq	DRR023170	DRX021224	WGS	PRJDB3161
749906	DRA002536	gut metagenome	ILLUMINA	Illumina MiSeq	DRR023172	DRX021226	WGS	PRJDB3161
749906	DRA002536	gut metagenome	ILLUMINA	Illumina MiSeq	DRR023161	DRX021215	WGS	PRJDB3161
749906	DRA002536	gut metagenome	ILLUMINA	Illumina MiSeq	DRR023157	DRX021211	WGS	PRJDB3161
749906	DRA002536	gut metagenome	ILLUMINA	Illumina MiSeq	DRR023175	DRX021229	WGS	PRJDB3161
749906	DRA002536	gut metagenome	ILLUMINA	Illumina MiSeq	DRR023176	DRX021230	WGS	PRJDB3161
749906	DRA002536	gut metagenome	ILLUMINA	Illumina MiSeq	DRR023158	DRX021212	WGS	PRJDB3161
749906	DRA002536	gut metagenome	ILLUMINA	Illumina MiSeq	DRR023162	DRX021216	WGS	PRJDB3161
749906	DRA002536	gut metagenome	ILLUMINA	Illumina MiSeq	DRR023163	DRX021217	WGS	PRJDB3161
749906	DRA002536	gut metagenome	ILLUMINA	Illumina MiSeq	DRR023173	DRX021227	WGS	PRJDB3161
749906	DRA002536	gut metagenome	ILLUMINA	Illumina MiSeq	DRR023165	DRX021219	WGS	PRJDB3161
749906	DRA002536	gut metagenome	ILLUMINA	Illumina MiSeq	DRR023167	DRX021221	WGS	PRJDB3161
749906	DRA002536	gut metagenome	ILLUMINA	Illumina MiSeq	DRR023177	DRX021231	WGS	PRJDB3161
749906	DRA002536	gut metagenome	ILLUMINA	Illumina MiSeq	DRR023169	DRX021223	WGS	PRJDB3161
749906	DRA002536	gut metagenome	ILLUMINA	Illumina MiSeq	DRR023174	DRX021228	WGS	PRJDB3161
749906	DRA002536	gut metagenome	ILLUMINA	Illumina MiSeq	DRR023171	DRX021225	WGS	PRJDB3161
749906	DRA002536	gut metagenome	ILLUMINA	Illumina MiSeq	DRR023155	DRX021209	WGS	PRJDB3161
749906	DRA002536	gut metagenome	ILLUMINA	Illumina MiSeq	DRR023156	DRX021210	WGS	PRJDB3161
1510822	DRA002732	pig gut metagenome	ILLUMINA	Illumina HiSeq 2500	DRR025070	DRX022731	WGS	PRJDB3293
1510822	DRA002733	pig gut metagenome	ILLUMINA	Illumina HiSeq 2500	DRR025071	DRX022732	WGS	PRJDB3293
1510822	DRA002734	pig gut metagenome	ILLUMINA	Illumina HiSeq 2500	DRR025072	DRX022733	WGS	PRJDB3293
1510822	DRA002735	pig gut metagenome	ILLUMINA	Illumina HiSeq 2500	DRR025073	DRX022734	WGS	PRJDB3293
1510822	DRA002736	pig gut metagenome	ILLUMINA	Illumina HiSeq 2500	DRR025074	DRX022735	WGS	PRJDB3293
1510822	DRA002737	pig gut metagenome	ILLUMINA	Illumina HiSeq 2500	DRR025075	DRX022736	WGS	PRJDB3293
444079	DRA002843	fossil metagenome	ILLUMINA	Illumina MiSeq	DRR027583	DRX025178	WGS	PRJDB3255
444079	DRA002843	fossil metagenome	ILLUMINA	Illumina MiSeq	DRR027579	DRX025174	WGS	PRJDB3255
444079	DRA002843	fossil metagenome	ILLUMINA	Illumina MiSeq	DRR027576	DRX025171	WGS	PRJDB3255
444079	DRA002843	fossil metagenome	ILLUMINA	Illumina MiSeq	DRR027591	DRX025186	WGS	PRJDB3255
444079	DRA002843	fossil metagenome	ILLUMINA	Illumina MiSeq	DRR027584	DRX025179	WGS	PRJDB3255
444079	DRA002843	fossil metagenome	ILLUMINA	Illumina MiSeq	DRR027581	DRX025176	WGS	PRJDB3255
444079	DRA002843	fossil metagenome	ILLUMINA	Illumina MiSeq	DRR027590	DRX025185	WGS	PRJDB3255
444079	DRA002843	fossil metagenome	ILLUMINA	Illumina MiSeq	DRR027585	DRX025180	WGS	PRJDB3255
444079	DRA002843	fossil metagenome	ILLUMINA	Illumina MiSeq	DRR027578	DRX025173	WGS	PRJDB3255
444079	DRA002843	fossil metagenome	ILLUMINA	Illumina MiSeq	DRR027577	DRX025172	WGS	PRJDB3255
444079	DRA002843	fossil metagenome	ILLUMINA	Illumina MiSeq	DRR027588	DRX025183	WGS	PRJDB3255
444079	DRA002843	fossil metagenome	ILLUMINA	Illumina MiSeq	DRR027586	DRX025181	WGS	PRJDB3255
444079	DRA002843	fossil metagenome	ILLUMINA	Illumina MiSeq	DRR027587	DRX025182	WGS	PRJDB3255
444079	DRA002843	fossil metagenome	ILLUMINA	Illumina MiSeq	DRR027580	DRX025175	WGS	PRJDB3255
444079	DRA002843	fossil metagenome	ILLUMINA	Illumina MiSeq	DRR027582	DRX025177	WGS	PRJDB3255
444079	DRA002843	fossil metagenome	ILLUMINA	Illumina MiSeq	DRR027592	DRX025187	WGS	PRJDB3255
444079	DRA002843	fossil metagenome	ILLUMINA	Illumina MiSeq	DRR027589	DRX025184	WGS	PRJDB3255
749906	DRA003479	gut metagenome	ILLUMINA	Illumina MiSeq	DRR033172	DRX029895	WGS	PRJDB3819
749906	DRA003480	gut metagenome	ILLUMINA	Illumina MiSeq	DRR033173	DRX029896	WGS	PRJDB3819
749906	DRA003481	gut metagenome	ILLUMINA	Illumina MiSeq	DRR033174	DRX029897	WGS	PRJDB3819
749906	DRA003482	gut metagenome	ILLUMINA	Illumina MiSeq	DRR033175	DRX029898	WGS	PRJDB3819
749906	DRA003483	gut metagenome	ILLUMINA	Illumina MiSeq	DRR033176	DRX029899	WGS	PRJDB3819
749906	DRA003484	gut metagenome	ILLUMINA	Illumina MiSeq	DRR033177	DRX029900	WGS	PRJDB3819
749906	DRA003485	gut metagenome	ILLUMINA	Illumina MiSeq	DRR033178	DRX029901	WGS	PRJDB3819
749906	DRA003486	gut metagenome	ILLUMINA	Illumina MiSeq	DRR033179	DRX029902	WGS	PRJDB3819
749906	DRA003487	gut metagenome	ILLUMINA	Illumina MiSeq	DRR033180	DRX029903	WGS	PRJDB3819
447426	DRA003492	human oral metagenome	ILLUMINA	Illumina MiSeq	DRR033615	DRX030338	WGS	PRJDB3765
447426	DRA003492	human oral metagenome	ILLUMINA	Illumina MiSeq	DRR033606	DRX030329	WGS	PRJDB3765
447426	DRA003492	human oral metagenome	ILLUMINA	Illumina MiSeq	DRR033617	DRX030340	WGS	PRJDB3765
447426	DRA003492	human oral metagenome	ILLUMINA	Illumina MiSeq	DRR033611	DRX030334	WGS	PRJDB3765
447426	DRA003492	human oral metagenome	ILLUMINA	Illumina MiSeq	DRR033610	DRX030333	WGS	PRJDB3765
447426	DRA003492	human oral metagenome	ILLUMINA	Illumina MiSeq	DRR033607	DRX030330	WGS	PRJDB3765
447426	DRA003492	human oral metagenome	ILLUMINA	Illumina MiSeq	DRR033616	DRX030339	WGS	PRJDB3765
447426	DRA003492	human oral metagenome	ILLUMINA	Illumina MiSeq	DRR033612	DRX030335	WGS	PRJDB3765
447426	DRA003492	human oral metagenome	ILLUMINA	Illumina MiSeq	DRR033608	DRX030331	WGS	PRJDB3765
447426	DRA003492	human oral metagenome	ILLUMINA	Illumina MiSeq	DRR033621	DRX030344	WGS	PRJDB3765
447426	DRA003492	human oral metagenome	ILLUMINA	Illumina MiSeq	DRR033626	DRX030349	WGS	PRJDB3765
447426	DRA003492	human oral metagenome	ILLUMINA	Illumina MiSeq	DRR033609	DRX030332	WGS	PRJDB3765
447426	DRA003492	human oral metagenome	ILLUMINA	Illumina MiSeq	DRR033614	DRX030337	WGS	PRJDB3765
447426	DRA003492	human oral metagenome	ILLUMINA	Illumina MiSeq	DRR033623	DRX030346	WGS	PRJDB3765
447426	DRA003492	human oral metagenome	ILLUMINA	Illumina MiSeq	DRR033625	DRX030348	WGS	PRJDB3765
447426	DRA003492	human oral metagenome	ILLUMINA	Illumina MiSeq	DRR033620	DRX030343	WGS	PRJDB3765
447426	DRA003492	human oral metagenome	ILLUMINA	Illumina MiSeq	DRR033628	DRX030351	WGS	PRJDB3765
447426	DRA003492	human oral metagenome	ILLUMINA	Illumina MiSeq	DRR033605	DRX030328	WGS	PRJDB3765
447426	DRA003492	human oral metagenome	ILLUMINA	Illumina MiSeq	DRR033618	DRX030341	WGS	PRJDB3765
447426	DRA003492	human oral metagenome	ILLUMINA	Illumina MiSeq	DRR033619	DRX030342	WGS	PRJDB3765
447426	DRA003492	human oral metagenome	ILLUMINA	Illumina MiSeq	DRR033622	DRX030345	WGS	PRJDB3765
447426	DRA003492	human oral metagenome	ILLUMINA	Illumina MiSeq	DRR033627	DRX030350	WGS	PRJDB3765
447426	DRA003492	human oral metagenome	ILLUMINA	Illumina MiSeq	DRR033624	DRX030347	WGS	PRJDB3765
447426	DRA003492	human oral metagenome	ILLUMINA	Illumina MiSeq	DRR033613	DRX030336	WGS	PRJDB3765
1661029	DRA003813	museum specimen metagenome	ILLUMINA	Illumina MiSeq	DRR041864	DRX037498	WGS	PRJDB4067
1661029	DRA003813	museum specimen metagenome	ILLUMINA	Illumina MiSeq	DRR041863	DRX037497	WGS	PRJDB4067
1070528	DRA003818	viral metagenome	ILLUMINA	Illumina MiSeq	DRR042075	DRX037709	WGS	PRJDB4112
1070528	DRA003818	viral metagenome	ILLUMINA	Illumina MiSeq	DRR042074	DRX037708	WGS	PRJDB4112
408170	DRA003827	human gut metagenome	ILLUMINA	Illumina MiSeq	DRR042346	DRX037980	WGS	PRJDB3601
408170	DRA003827	human gut metagenome	ILLUMINA	Illumina MiSeq	DRR042492	DRX038126	WGS	PRJDB3601
408170	DRA003827	human gut metagenome	ILLUMINA	Illumina MiSeq	DRR042659	DRX038293	WGS	PRJDB3601
408170	DRA003827	human gut metagenome	ILLUMINA	Illumina MiSeq	DRR042440	DRX038074	WGS	PRJDB3601
408170	DRA003827	human gut metagenome	ILLUMINA	Illumina MiSeq	DRR042462	DRX038096	WGS	PRJDB3601
408170	DRA003827	human gut metagenome	ILLUMINA	Illumina MiSeq	DRR042547	DRX038181	WGS	PRJDB3601
408170	DRA003827	human gut metagenome	ILLUMINA	Illumina MiSeq	DRR042419	DRX038053	WGS	PRJDB3601
408170	DRA003827	human gut metagenome	ILLUMINA	Illumina MiSeq	DRR042480	DRX038114	WGS	PRJDB3601
408170	DRA003827	human gut metagenome	ILLUMINA	Illumina MiSeq	DRR042573	DRX038207	WGS	PRJDB3601
408170	DRA003827	human gut metagenome	ILLUMINA	Illumina MiSeq	DRR042604	DRX038238	WGS	PRJDB3601
408170	DRA003827	human gut metagenome	ILLUMINA	Illumina MiSeq	DRR042423	DRX038057	WGS	PRJDB3601
408170	DRA003827	human gut metagenome	ILLUMINA	Illumina MiSeq	DRR042329	DRX037963	WGS	PRJDB3601
408170	DRA003827	human gut metagenome	ILLUMINA	Illumina MiSeq	DRR042476	DRX038110	WGS	PRJDB3601
408170	DRA003827	human gut metagenome	ILLUMINA	Illumina MiSeq	DRR042495	DRX038129	WGS	PRJDB3601
408170	DRA003827	human gut metagenome	ILLUMINA	Illumina MiSeq	DRR042617	DRX038251	WGS	PRJDB3601
408170	DRA003827	human gut metagenome	ILLUMINA	Illumina MiSeq	DRR042517	DRX038151	WGS	PRJDB3601
408170	DRA003827	human gut metagenome	ILLUMINA	Illumina MiSeq	DRR042491	DRX038125	WGS	PRJDB3601
408170	DRA003827	human gut metagenome	ILLUMINA	Illumina MiSeq	DRR042277	DRX037911	WGS	PRJDB3601
408170	DRA003827	human gut metagenome	ILLUMINA	Illumina MiSeq	DRR042336	DRX037970	WGS	PRJDB3601
408170	DRA003827	human gut metagenome	ILLUMINA	Illumina MiSeq	DRR042566	DRX038200	WGS	PRJDB3601
408170	DRA003827	human gut metagenome	ILLUMINA	Illumina MiSeq	DRR042446	DRX038080	WGS	PRJDB3601
408170	DRA003827	human gut metagenome	ILLUMINA	Illumina MiSeq	DRR042555	DRX038189	WGS	PRJDB3601
408170	DRA003827	human gut metagenome	ILLUMINA	Illumina MiSeq	DRR042488	DRX038122	WGS	PRJDB3601
408170	DRA003827	human gut metagenome	ILLUMINA	Illumina MiSeq	DRR042663	DRX038297	WGS	PRJDB3601
408170	DRA003827	human gut metagenome	ILLUMINA	Illumina MiSeq	DRR042571	DRX038205	WGS	PRJDB3601
408170	DRA003827	human gut metagenome	ILLUMINA	Illumina MiSeq	DRR042570	DRX038204	WGS	PRJDB3601
408170	DRA003827	human gut metagenome	ILLUMINA	Illumina MiSeq	DRR042411	DRX038045	WGS	PRJDB3601
408170	DRA003827	human gut metagenome	ILLUMINA	Illumina MiSeq	DRR042311	DRX037945	WGS	PRJDB3601
408170	DRA003827	human gut metagenome	ILLUMINA	Illumina MiSeq	DRR042424	DRX038058	WGS	PRJDB3601
408170	DRA003827	human gut metagenome	ILLUMINA	Illumina MiSeq	DRR042637	DRX038271	WGS	PRJDB3601
408170	DRA003827	human gut metagenome	ILLUMINA	Illumina MiSeq	DRR042513	DRX038147	WGS	PRJDB3601
408170	DRA003827	human gut metagenome	ILLUMINA	Illumina MiSeq	DRR042541	DRX038175	WGS	PRJDB3601
408170	DRA003827	human gut metagenome	ILLUMINA	Illumina MiSeq	DRR042549	DRX038183	WGS	PRJDB3601
408170	DRA003827	human gut metagenome	ILLUMINA	Illumina MiSeq	DRR042432	DRX038066	WGS	PRJDB3601
408170	DRA003827	human gut metagenome	ILLUMINA	Illumina MiSeq	DRR042374	DRX038008	WGS	PRJDB3601
408170	DRA003827	human gut metagenome	ILLUMINA	Illumina MiSeq	DRR042593	DRX038227	WGS	PRJDB3601
408170	DRA003827	human gut metagenome	ILLUMINA	Illumina MiSeq	DRR042629	DRX038263	WGS	PRJDB3601
408170	DRA003827	human gut metagenome	ILLUMINA	Illumina MiSeq	DRR042335	DRX037969	WGS	PRJDB3601
408170	DRA003827	human gut metagenome	ILLUMINA	Illumina MiSeq	DRR042280	DRX037914	WGS	PRJDB3601
408170	DRA003827	human gut metagenome	ILLUMINA	Illumina MiSeq	DRR042265	DRX037899	WGS	PRJDB3601
408170	DRA003827	human gut metagenome	ILLUMINA	Illumina MiSeq	DRR042628	DRX038262	WGS	PRJDB3601
408170	DRA003827	human gut metagenome	ILLUMINA	Illumina MiSeq	DRR042353	DRX037987	WGS	PRJDB3601
408170	DRA003827	human gut metagenome	ILLUMINA	Illumina MiSeq	DRR042267	DRX037901	WGS	PRJDB3601
408170	DRA003827	human gut metagenome	ILLUMINA	Illumina MiSeq	DRR042632	DRX038266	WGS	PRJDB3601
408170	DRA003827	human gut metagenome	ILLUMINA	Illumina MiSeq	DRR042544	DRX038178	WGS	PRJDB3601
408170	DRA003827	human gut metagenome	ILLUMINA	Illumina MiSeq	DRR042516	DRX038150	WGS	PRJDB3601
408170	DRA003827	human gut metagenome	ILLUMINA	Illumina MiSeq	DRR042514	DRX038148	WGS	PRJDB3601
408170	DRA003827	human gut metagenome	ILLUMINA	Illumina MiSeq	DRR042467	DRX038101	WGS	PRJDB3601
408170	DRA003827	human gut metagenome	ILLUMINA	Illumina MiSeq	DRR042621	DRX038255	WGS	PRJDB3601
408170	DRA003827	human gut metagenome	ILLUMINA	Illumina MiSeq	DRR042498	DRX038132	WGS	PRJDB3601
408170	DRA003827	human gut metagenome	ILLUMINA	Illumina MiSeq	DRR042560	DRX038194	WGS	PRJDB3601
408170	DRA003827	human gut metagenome	ILLUMINA	Illumina MiSeq	DRR042392	DRX038026	WGS	PRJDB3601
408170	DRA003827	human gut metagenome	ILLUMINA	Illumina MiSeq	DRR042291	DRX037925	WGS	PRJDB3601
408170	DRA003827	human gut metagenome	ILLUMINA	Illumina MiSeq	DRR042461	DRX038095	WGS	PRJDB3601
408170	DRA003827	human gut metagenome	ILLUMINA	Illumina MiSeq	DRR042396	DRX038030	WGS	PRJDB3601
408170	DRA003827	human gut metagenome	ILLUMINA	Illumina MiSeq	DRR042433	DRX038067	WGS	PRJDB3601
408170	DRA003827	human gut metagenome	ILLUMINA	Illumina MiSeq	DRR042528	DRX038162	WGS	PRJDB3601
408170	DRA003827	human gut metagenome	ILLUMINA	Illumina MiSeq	DRR042296	DRX037930	WGS	PRJDB3601
408170	DRA003827	human gut metagenome	ILLUMINA	Illumina MiSeq	DRR042510	DRX038144	WGS	PRJDB3601
408170	DRA003827	human gut metagenome	ILLUMINA	Illumina MiSeq	DRR042589	DRX038223	WGS	PRJDB3601
408170	DRA003827	human gut metagenome	ILLUMINA	Illumina MiSeq	DRR042546	DRX038180	WGS	PRJDB3601
408170	DRA003827	human gut metagenome	ILLUMINA	Illumina MiSeq	DRR042619	DRX038253	WGS	PRJDB3601
408170	DRA003827	human gut metagenome	ILLUMINA	Illumina MiSeq	DRR042351	DRX037985	WGS	PRJDB3601
408170	DRA003827	human gut metagenome	ILLUMINA	Illumina MiSeq	DRR042322	DRX037956	WGS	PRJDB3601
408170	DRA003827	human gut metagenome	ILLUMINA	Illumina MiSeq	DRR042316	DRX037950	WGS	PRJDB3601
408170	DRA003827	human gut metagenome	ILLUMINA	Illumina MiSeq	DRR042384	DRX038018	WGS	PRJDB3601
408170	DRA003827	human gut metagenome	ILLUMINA	Illumina MiSeq	DRR042362	DRX037996	WGS	PRJDB3601
408170	DRA003827	human gut metagenome	ILLUMINA	Illumina MiSeq	DRR042415	DRX038049	WGS	PRJDB3601
408170	DRA003827	human gut metagenome	ILLUMINA	Illumina MiSeq	DRR042337	DRX037971	WGS	PRJDB3601
408170	DRA003827	human gut metagenome	ILLUMINA	Illumina MiSeq	DRR042369	DRX038003	WGS	PRJDB3601
408170	DRA003827	human gut metagenome	ILLUMINA	Illumina MiSeq	DRR042586	DRX038220	WGS	PRJDB3601
408170	DRA003827	human gut metagenome	ILLUMINA	Illumina MiSeq	DRR042472	DRX038106	WGS	PRJDB3601
408170	DRA003827	human gut metagenome	ILLUMINA	Illumina MiSeq	DRR042636	DRX038270	WGS	PRJDB3601
408170	DRA003827	human gut metagenome	ILLUMINA	Illumina MiSeq	DRR042278	DRX037912	WGS	PRJDB3601
408170	DRA003827	human gut metagenome	ILLUMINA	Illumina MiSeq	DRR042273	DRX037907	WGS	PRJDB3601
408170	DRA003827	human gut metagenome	ILLUMINA	Illumina MiSeq	DRR042452	DRX038086	WGS	PRJDB3601
408170	DRA003827	human gut metagenome	ILLUMINA	Illumina MiSeq	DRR042643	DRX038277	WGS	PRJDB3601
408170	DRA003827	human gut metagenome	ILLUMINA	Illumina MiSeq	DRR042642	DRX038276	WGS	PRJDB3601
408170	DRA003827	human gut metagenome	ILLUMINA	Illumina MiSeq	DRR042611	DRX038245	WGS	PRJDB3601
408170	DRA003827	human gut metagenome	ILLUMINA	Illumina MiSeq	DRR042390	DRX038024	WGS	PRJDB3601
408170	DRA003827	human gut metagenome	ILLUMINA	Illumina MiSeq	DRR042363	DRX037997	WGS	PRJDB3601
408170	DRA003827	human gut metagenome	ILLUMINA	Illumina MiSeq	DRR042553	DRX038187	WGS	PRJDB3601
408170	DRA003827	human gut metagenome	ILLUMINA	Illumina MiSeq	DRR042551	DRX038185	WGS	PRJDB3601
408170	DRA003827	human gut metagenome	ILLUMINA	Illumina MiSeq	DRR042660	DRX038294	WGS	PRJDB3601
408170	DRA003827	human gut metagenome	ILLUMINA	Illumina MiSeq	DRR042334	DRX037968	WGS	PRJDB3601
408170	DRA003827	human gut metagenome	ILLUMINA	Illumina MiSeq	DRR042449	DRX038083	WGS	PRJDB3601
408170	DRA003827	human gut metagenome	ILLUMINA	Illumina MiSeq	DRR042535	DRX038169	WGS	PRJDB3601
408170	DRA003827	human gut metagenome	ILLUMINA	Illumina MiSeq	DRR042561	DRX038195	WGS	PRJDB3601
408170	DRA003827	human gut metagenome	ILLUMINA	Illumina MiSeq	DRR042635	DRX038269	WGS	PRJDB3601
408170	DRA003827	human gut metagenome	ILLUMINA	Illumina MiSeq	DRR042298	DRX037932	WGS	PRJDB3601
408170	DRA003827	human gut metagenome	ILLUMINA	Illumina MiSeq	DRR042458	DRX038092	WGS	PRJDB3601
408170	DRA003827	human gut metagenome	ILLUMINA	Illumina MiSeq	DRR042572	DRX038206	WGS	PRJDB3601
408170	DRA003827	human gut metagenome	ILLUMINA	Illumina MiSeq	DRR042615	DRX038249	WGS	PRJDB3601
408170	DRA003827	human gut metagenome	ILLUMINA	Illumina MiSeq	DRR042331	DRX037965	WGS	PRJDB3601
408170	DRA003827	human gut metagenome	ILLUMINA	Illumina MiSeq	DRR042375	DRX038009	WGS	PRJDB3601
408170	DRA003827	human gut metagenome	ILLUMINA	Illumina MiSeq	DRR042332	DRX037966	WGS	PRJDB3601
408170	DRA003827	human gut metagenome	ILLUMINA	Illumina MiSeq	DRR042508	DRX038142	WGS	PRJDB3601
408170	DRA003827	human gut metagenome	ILLUMINA	Illumina MiSeq	DRR042507	DRX038141	WGS	PRJDB3601
408170	DRA003827	human gut metagenome	ILLUMINA	Illumina MiSeq	DRR042272	DRX037906	WGS	PRJDB3601
408170	DRA003827	human gut metagenome	ILLUMINA	Illumina MiSeq	DRR042527	DRX038161	WGS	PRJDB3601
408170	DRA003827	human gut metagenome	ILLUMINA	Illumina MiSeq	DRR042357	DRX037991	WGS	PRJDB3601
408170	DRA003827	human gut metagenome	ILLUMINA	Illumina MiSeq	DRR042625	DRX038259	WGS	PRJDB3601
408170	DRA003827	human gut metagenome	ILLUMINA	Illumina MiSeq	DRR042391	DRX038025	WGS	PRJDB3601
408170	DRA003827	human gut metagenome	ILLUMINA	Illumina MiSeq	DRR042366	DRX038000	WGS	PRJDB3601
408170	DRA003827	human gut metagenome	ILLUMINA	Illumina MiSeq	DRR042481	DRX038115	WGS	PRJDB3601
408170	DRA003827	human gut metagenome	ILLUMINA	Illumina MiSeq	DRR042430	DRX038064	WGS	PRJDB3601
408170	DRA003827	human gut metagenome	ILLUMINA	Illumina MiSeq	DRR042339	DRX037973	WGS	PRJDB3601
408170	DRA003827	human gut metagenome	ILLUMINA	Illumina MiSeq	DRR042583	DRX038217	WGS	PRJDB3601
408170	DRA003827	human gut metagenome	ILLUMINA	Illumina MiSeq	DRR042484	DRX038118	WGS	PRJDB3601
408170	DRA003827	human gut metagenome	ILLUMINA	Illumina MiSeq	DRR042662	DRX038296	WGS	PRJDB3601
408170	DRA003827	human gut metagenome	ILLUMINA	Illumina MiSeq	DRR042313	DRX037947	WGS	PRJDB3601
408170	DRA003827	human gut metagenome	ILLUMINA	Illumina MiSeq	DRR042653	DRX038287	WGS	PRJDB3601
408170	DRA003827	human gut metagenome	ILLUMINA	Illumina MiSeq	DRR042607	DRX038241	WGS	PRJDB3601
408170	DRA003827	human gut metagenome	ILLUMINA	Illumina MiSeq	DRR042489	DRX038123	WGS	PRJDB3601
408170	DRA003827	human gut metagenome	ILLUMINA	Illumina MiSeq	DRR042348	DRX037982	WGS	PRJDB3601
408170	DRA003827	human gut metagenome	ILLUMINA	Illumina MiSeq	DRR042428	DRX038062	WGS	PRJDB3601
408170	DRA003827	human gut metagenome	ILLUMINA	Illumina MiSeq	DRR042271	DRX037905	WGS	PRJDB3601
408170	DRA003827	human gut metagenome	ILLUMINA	Illumina MiSeq	DRR042474	DRX038108	WGS	PRJDB3601
408170	DRA003827	human gut metagenome	ILLUMINA	Illumina MiSeq	DRR042436	DRX038070	WGS	PRJDB3601
408170	DRA003827	human gut metagenome	ILLUMINA	Illumina MiSeq	DRR042493	DRX038127	WGS	PRJDB3601
408170	DRA003827	human gut metagenome	ILLUMINA	Illumina MiSeq	DRR042457	DRX038091	WGS	PRJDB3601
408170	DRA003827	human gut metagenome	ILLUMINA	Illumina MiSeq	DRR042460	DRX038094	WGS	PRJDB3601
408170	DRA003827	human gut metagenome	ILLUMINA	Illumina MiSeq	DRR042382	DRX038016	WGS	PRJDB3601
408170	DRA003827	human gut metagenome	ILLUMINA	Illumina MiSeq	DRR042592	DRX038226	WGS	PRJDB3601
408170	DRA003827	human gut metagenome	ILLUMINA	Illumina MiSeq	DRR042408	DRX038042	WGS	PRJDB3601
408170	DRA003827	human gut metagenome	ILLUMINA	Illumina MiSeq	DRR042562	DRX038196	WGS	PRJDB3601
408170	DRA003827	human gut metagenome	ILLUMINA	Illumina MiSeq	DRR042264	DRX037898	WGS	PRJDB3601
408170	DRA003827	human gut metagenome	ILLUMINA	Illumina MiSeq	DRR042624	DRX038258	WGS	PRJDB3601
408170	DRA003827	human gut metagenome	ILLUMINA	Illumina MiSeq	DRR042373	DRX038007	WGS	PRJDB3601
408170	DRA003827	human gut metagenome	ILLUMINA	Illumina MiSeq	DRR042548	DRX038182	WGS	PRJDB3601
408170	DRA003827	human gut metagenome	ILLUMINA	Illumina MiSeq	DRR042268	DRX037902	WGS	PRJDB3601
408170	DRA003827	human gut metagenome	ILLUMINA	Illumina MiSeq	DRR042399	DRX038033	WGS	PRJDB3601
408170	DRA003827	human gut metagenome	ILLUMINA	Illumina MiSeq	DRR042641	DRX038275	WGS	PRJDB3601
408170	DRA003827	human gut metagenome	ILLUMINA	Illumina MiSeq	DRR042506	DRX038140	WGS	PRJDB3601
408170	DRA003827	human gut metagenome	ILLUMINA	Illumina MiSeq	DRR042364	DRX037998	WGS	PRJDB3601
408170	DRA003827	human gut metagenome	ILLUMINA	Illumina MiSeq	DRR042532	DRX038166	WGS	PRJDB3601
408170	DRA003827	human gut metagenome	ILLUMINA	Illumina MiSeq	DRR042563	DRX038197	WGS	PRJDB3601
408170	DRA003827	human gut metagenome	ILLUMINA	Illumina MiSeq	DRR042398	DRX038032	WGS	PRJDB3601
408170	DRA003827	human gut metagenome	ILLUMINA	Illumina MiSeq	DRR042575	DRX038209	WGS	PRJDB3601
408170	DRA003827	human gut metagenome	ILLUMINA	Illumina MiSeq	DRR042394	DRX038028	WGS	PRJDB3601
408170	DRA003827	human gut metagenome	ILLUMINA	Illumina MiSeq	DRR042534	DRX038168	WGS	PRJDB3601
408170	DRA003827	human gut metagenome	ILLUMINA	Illumina MiSeq	DRR042300	DRX037934	WGS	PRJDB3601
408170	DRA003827	human gut metagenome	ILLUMINA	Illumina MiSeq	DRR042469	DRX038103	WGS	PRJDB3601
408170	DRA003827	human gut metagenome	ILLUMINA	Illumina MiSeq	DRR042558	DRX038192	WGS	PRJDB3601
408170	DRA003827	human gut metagenome	ILLUMINA	Illumina MiSeq	DRR042306	DRX037940	WGS	PRJDB3601
408170	DRA003827	human gut metagenome	ILLUMINA	Illumina MiSeq	DRR042326	DRX037960	WGS	PRJDB3601
408170	DRA003827	human gut metagenome	ILLUMINA	Illumina MiSeq	DRR042500	DRX038134	WGS	PRJDB3601
408170	DRA003827	human gut metagenome	ILLUMINA	Illumina MiSeq	DRR042301	DRX037935	WGS	PRJDB3601
408170	DRA003827	human gut metagenome	ILLUMINA	Illumina MiSeq	DRR042565	DRX038199	WGS	PRJDB3601
408170	DRA003827	human gut metagenome	ILLUMINA	Illumina MiSeq	DRR042454	DRX038088	WGS	PRJDB3601
408170	DRA003827	human gut metagenome	ILLUMINA	Illumina MiSeq	DRR042468	DRX038102	WGS	PRJDB3601
408170	DRA003827	human gut metagenome	ILLUMINA	Illumina MiSeq	DRR042304	DRX037938	WGS	PRJDB3601
408170	DRA003827	human gut metagenome	ILLUMINA	Illumina MiSeq	DRR042646	DRX038280	WGS	PRJDB3601
408170	DRA003827	human gut metagenome	ILLUMINA	Illumina MiSeq	DRR042347	DRX037981	WGS	PRJDB3601
408170	DRA003827	human gut metagenome	ILLUMINA	Illumina MiSeq	DRR042601	DRX038235	WGS	PRJDB3601
408170	DRA003827	human gut metagenome	ILLUMINA	Illumina MiSeq	DRR042404	DRX038038	WGS	PRJDB3601
408170	DRA003827	human gut metagenome	ILLUMINA	Illumina MiSeq	DRR042344	DRX037978	WGS	PRJDB3601
408170	DRA003827	human gut metagenome	ILLUMINA	Illumina MiSeq	DRR042585	DRX038219	WGS	PRJDB3601
408170	DRA003827	human gut metagenome	ILLUMINA	Illumina MiSeq	DRR042418	DRX038052	WGS	PRJDB3601
408170	DRA003827	human gut metagenome	ILLUMINA	Illumina MiSeq	DRR042303	DRX037937	WGS	PRJDB3601
408170	DRA003827	human gut metagenome	ILLUMINA	Illumina MiSeq	DRR042501	DRX038135	WGS	PRJDB3601
408170	DRA003827	human gut metagenome	ILLUMINA	Illumina MiSeq	DRR042655	DRX038289	WGS	PRJDB3601
408170	DRA003827	human gut metagenome	ILLUMINA	Illumina MiSeq	DRR042536	DRX038170	WGS	PRJDB3601
408170	DRA003827	human gut metagenome	ILLUMINA	Illumina MiSeq	DRR042542	DRX038176	WGS	PRJDB3601
408170	DRA003827	human gut metagenome	ILLUMINA	Illumina MiSeq	DRR042477	DRX038111	WGS	PRJDB3601
408170	DRA003827	human gut metagenome	ILLUMINA	Illumina MiSeq	DRR042577	DRX038211	WGS	PRJDB3601
408170	DRA003827	human gut metagenome	ILLUMINA	Illumina MiSeq	DRR042591	DRX038225	WGS	PRJDB3601
408170	DRA003827	human gut metagenome	ILLUMINA	Illumina MiSeq	DRR042559	DRX038193	WGS	PRJDB3601
408170	DRA003827	human gut metagenome	ILLUMINA	Illumina MiSeq	DRR042281	DRX037915	WGS	PRJDB3601
408170	DRA003827	human gut metagenome	ILLUMINA	Illumina MiSeq	DRR042387	DRX038021	WGS	PRJDB3601
408170	DRA003827	human gut metagenome	ILLUMINA	Illumina MiSeq	DRR042409	DRX038043	WGS	PRJDB3601
408170	DRA003827	human gut metagenome	ILLUMINA	Illumina MiSeq	DRR042614	DRX038248	WGS	PRJDB3601
408170	DRA003827	human gut metagenome	ILLUMINA	Illumina MiSeq	DRR042412	DRX038046	WGS	PRJDB3601
408170	DRA003827	human gut metagenome	ILLUMINA	Illumina MiSeq	DRR042385	DRX038019	WGS	PRJDB3601
408170	DRA003827	human gut metagenome	ILLUMINA	Illumina MiSeq	DRR042324	DRX037958	WGS	PRJDB3601
408170	DRA003827	human gut metagenome	ILLUMINA	Illumina MiSeq	DRR042529	DRX038163	WGS	PRJDB3601
408170	DRA003827	human gut metagenome	ILLUMINA	Illumina MiSeq	DRR042656	DRX038290	WGS	PRJDB3601
408170	DRA003827	human gut metagenome	ILLUMINA	Illumina MiSeq	DRR042485	DRX038119	WGS	PRJDB3601
408170	DRA003827	human gut metagenome	ILLUMINA	Illumina MiSeq	DRR042349	DRX037983	WGS	PRJDB3601
408170	DRA003827	human gut metagenome	ILLUMINA	Illumina MiSeq	DRR042289	DRX037923	WGS	PRJDB3601
408170	DRA003827	human gut metagenome	ILLUMINA	Illumina MiSeq	DRR042578	DRX038212	WGS	PRJDB3601
408170	DRA003827	human gut metagenome	ILLUMINA	Illumina MiSeq	DRR042350	DRX037984	WGS	PRJDB3601
408170	DRA003827	human gut metagenome	ILLUMINA	Illumina MiSeq	DRR042441	DRX038075	WGS	PRJDB3601
408170	DRA003827	human gut metagenome	ILLUMINA	Illumina MiSeq	DRR042652	DRX038286	WGS	PRJDB3601
408170	DRA003827	human gut metagenome	ILLUMINA	Illumina MiSeq	DRR042518	DRX038152	WGS	PRJDB3601
408170	DRA003827	human gut metagenome	ILLUMINA	Illumina MiSeq	DRR042638	DRX038272	WGS	PRJDB3601
408170	DRA003827	human gut metagenome	ILLUMINA	Illumina MiSeq	DRR042343	DRX037977	WGS	PRJDB3601
408170	DRA003827	human gut metagenome	ILLUMINA	Illumina MiSeq	DRR042599	DRX038233	WGS	PRJDB3601
408170	DRA003827	human gut metagenome	ILLUMINA	Illumina MiSeq	DRR042319	DRX037953	WGS	PRJDB3601
408170	DRA003827	human gut metagenome	ILLUMINA	Illumina MiSeq	DRR042297	DRX037931	WGS	PRJDB3601
408170	DRA003827	human gut metagenome	ILLUMINA	Illumina MiSeq	DRR042333	DRX037967	WGS	PRJDB3601
408170	DRA003827	human gut metagenome	ILLUMINA	Illumina MiSeq	DRR042470	DRX038104	WGS	PRJDB3601
408170	DRA003827	human gut metagenome	ILLUMINA	Illumina MiSeq	DRR042355	DRX037989	WGS	PRJDB3601
408170	DRA003827	human gut metagenome	ILLUMINA	Illumina MiSeq	DRR042435	DRX038069	WGS	PRJDB3601
408170	DRA003827	human gut metagenome	ILLUMINA	Illumina MiSeq	DRR042658	DRX038292	WGS	PRJDB3601
408170	DRA003827	human gut metagenome	ILLUMINA	Illumina MiSeq	DRR042631	DRX038265	WGS	PRJDB3601
408170	DRA003827	human gut metagenome	ILLUMINA	Illumina MiSeq	DRR042567	DRX038201	WGS	PRJDB3601
408170	DRA003827	human gut metagenome	ILLUMINA	Illumina MiSeq	DRR042318	DRX037952	WGS	PRJDB3601
408170	DRA003827	human gut metagenome	ILLUMINA	Illumina MiSeq	DRR042340	DRX037974	WGS	PRJDB3601
408170	DRA003827	human gut metagenome	ILLUMINA	Illumina MiSeq	DRR042383	DRX038017	WGS	PRJDB3601
408170	DRA003827	human gut metagenome	ILLUMINA	Illumina MiSeq	DRR042554	DRX038188	WGS	PRJDB3601
408170	DRA003827	human gut metagenome	ILLUMINA	Illumina MiSeq	DRR042315	DRX037949	WGS	PRJDB3601
408170	DRA003827	human gut metagenome	ILLUMINA	Illumina MiSeq	DRR042448	DRX038082	WGS	PRJDB3601
408170	DRA003827	human gut metagenome	ILLUMINA	Illumina MiSeq	DRR042443	DRX038077	WGS	PRJDB3601
408170	DRA003827	human gut metagenome	ILLUMINA	Illumina MiSeq	DRR042309	DRX037943	WGS	PRJDB3601
408170	DRA003827	human gut metagenome	ILLUMINA	Illumina MiSeq	DRR042427	DRX038061	WGS	PRJDB3601
408170	DRA003827	human gut metagenome	ILLUMINA	Illumina MiSeq	DRR042295	DRX037929	WGS	PRJDB3601
408170	DRA003827	human gut metagenome	ILLUMINA	Illumina MiSeq	DRR042608	DRX038242	WGS	PRJDB3601
408170	DRA003827	human gut metagenome	ILLUMINA	Illumina MiSeq	DRR042402	DRX038036	WGS	PRJDB3601
408170	DRA003827	human gut metagenome	ILLUMINA	Illumina MiSeq	DRR042582	DRX038216	WGS	PRJDB3601
408170	DRA003827	human gut metagenome	ILLUMINA	Illumina MiSeq	DRR042377	DRX038011	WGS	PRJDB3601
408170	DRA003827	human gut metagenome	ILLUMINA	Illumina MiSeq	DRR042422	DRX038056	WGS	PRJDB3601
408170	DRA003827	human gut metagenome	ILLUMINA	Illumina MiSeq	DRR042618	DRX038252	WGS	PRJDB3601
408170	DRA003827	human gut metagenome	ILLUMINA	Illumina MiSeq	DRR042649	DRX038283	WGS	PRJDB3601
408170	DRA003827	human gut metagenome	ILLUMINA	Illumina MiSeq	DRR042486	DRX038120	WGS	PRJDB3601
408170	DRA003827	human gut metagenome	ILLUMINA	Illumina MiSeq	DRR042479	DRX038113	WGS	PRJDB3601
408170	DRA003827	human gut metagenome	ILLUMINA	Illumina MiSeq	DRR042602	DRX038236	WGS	PRJDB3601
408170	DRA003827	human gut metagenome	ILLUMINA	Illumina MiSeq	DRR042647	DRX038281	WGS	PRJDB3601
408170	DRA003827	human gut metagenome	ILLUMINA	Illumina MiSeq	DRR042627	DRX038261	WGS	PRJDB3601
408170	DRA003827	human gut metagenome	ILLUMINA	Illumina MiSeq	DRR042494	DRX038128	WGS	PRJDB3601
408170	DRA003827	human gut metagenome	ILLUMINA	Illumina MiSeq	DRR042497	DRX038131	WGS	PRJDB3601
408170	DRA003827	human gut metagenome	ILLUMINA	Illumina MiSeq	DRR042425	DRX038059	WGS	PRJDB3601
408170	DRA003827	human gut metagenome	ILLUMINA	Illumina MiSeq	DRR042283	DRX037917	WGS	PRJDB3601
408170	DRA003827	human gut metagenome	ILLUMINA	Illumina MiSeq	DRR042613	DRX038247	WGS	PRJDB3601
408170	DRA003827	human gut metagenome	ILLUMINA	Illumina MiSeq	DRR042376	DRX038010	WGS	PRJDB3601
408170	DRA003827	human gut metagenome	ILLUMINA	Illumina MiSeq	DRR042499	DRX038133	WGS	PRJDB3601
408170	DRA003827	human gut metagenome	ILLUMINA	Illumina MiSeq	DRR042386	DRX038020	WGS	PRJDB3601
408170	DRA003827	human gut metagenome	ILLUMINA	Illumina MiSeq	DRR042328	DRX037962	WGS	PRJDB3601
408170	DRA003827	human gut metagenome	ILLUMINA	Illumina MiSeq	DRR042371	DRX038005	WGS	PRJDB3601
408170	DRA003827	human gut metagenome	ILLUMINA	Illumina MiSeq	DRR042308	DRX037942	WGS	PRJDB3601
408170	DRA003827	human gut metagenome	ILLUMINA	Illumina MiSeq	DRR042397	DRX038031	WGS	PRJDB3601
408170	DRA003827	human gut metagenome	ILLUMINA	Illumina MiSeq	DRR042380	DRX038014	WGS	PRJDB3601
408170	DRA003827	human gut metagenome	ILLUMINA	Illumina MiSeq	DRR042445	DRX038079	WGS	PRJDB3601
408170	DRA003827	human gut metagenome	ILLUMINA	Illumina MiSeq	DRR042581	DRX038215	WGS	PRJDB3601
408170	DRA003827	human gut metagenome	ILLUMINA	Illumina MiSeq	DRR042605	DRX038239	WGS	PRJDB3601
408170	DRA003827	human gut metagenome	ILLUMINA	Illumina MiSeq	DRR042515	DRX038149	WGS	PRJDB3601
408170	DRA003827	human gut metagenome	ILLUMINA	Illumina MiSeq	DRR042287	DRX037921	WGS	PRJDB3601
408170	DRA003827	human gut metagenome	ILLUMINA	Illumina MiSeq	DRR042406	DRX038040	WGS	PRJDB3601
408170	DRA003827	human gut metagenome	ILLUMINA	Illumina MiSeq	DRR042661	DRX038295	WGS	PRJDB3601
408170	DRA003827	human gut metagenome	ILLUMINA	Illumina MiSeq	DRR042509	DRX038143	WGS	PRJDB3601
408170	DRA003827	human gut metagenome	ILLUMINA	Illumina MiSeq	DRR042598	DRX038232	WGS	PRJDB3601
408170	DRA003827	human gut metagenome	ILLUMINA	Illumina MiSeq	DRR042473	DRX038107	WGS	PRJDB3601
408170	DRA003827	human gut metagenome	ILLUMINA	Illumina MiSeq	DRR042587	DRX038221	WGS	PRJDB3601
408170	DRA003827	human gut metagenome	ILLUMINA	Illumina MiSeq	DRR042650	DRX038284	WGS	PRJDB3601
408170	DRA003827	human gut metagenome	ILLUMINA	Illumina MiSeq	DRR042358	DRX037992	WGS	PRJDB3601
408170	DRA003827	human gut metagenome	ILLUMINA	Illumina MiSeq	DRR042521	DRX038155	WGS	PRJDB3601
408170	DRA003827	human gut metagenome	ILLUMINA	Illumina MiSeq	DRR042531	DRX038165	WGS	PRJDB3601
408170	DRA003827	human gut metagenome	ILLUMINA	Illumina MiSeq	DRR042356	DRX037990	WGS	PRJDB3601
408170	DRA003827	human gut metagenome	ILLUMINA	Illumina MiSeq	DRR042610	DRX038244	WGS	PRJDB3601
408170	DRA003827	human gut metagenome	ILLUMINA	Illumina MiSeq	DRR042533	DRX038167	WGS	PRJDB3601
408170	DRA003827	human gut metagenome	ILLUMINA	Illumina MiSeq	DRR042359	DRX037993	WGS	PRJDB3601
408170	DRA003827	human gut metagenome	ILLUMINA	Illumina MiSeq	DRR042290	DRX037924	WGS	PRJDB3601
408170	DRA003827	human gut metagenome	ILLUMINA	Illumina MiSeq	DRR042405	DRX038039	WGS	PRJDB3601
408170	DRA003827	human gut metagenome	ILLUMINA	Illumina MiSeq	DRR042270	DRX037904	WGS	PRJDB3601
408170	DRA003827	human gut metagenome	ILLUMINA	Illumina MiSeq	DRR042342	DRX037976	WGS	PRJDB3601
408170	DRA003827	human gut metagenome	ILLUMINA	Illumina MiSeq	DRR042302	DRX037936	WGS	PRJDB3601
408170	DRA003827	human gut metagenome	ILLUMINA	Illumina MiSeq	DRR042393	DRX038027	WGS	PRJDB3601
408170	DRA003827	human gut metagenome	ILLUMINA	Illumina MiSeq	DRR042379	DRX038013	WGS	PRJDB3601
408170	DRA003827	human gut metagenome	ILLUMINA	Illumina MiSeq	DRR042395	DRX038029	WGS	PRJDB3601
408170	DRA003827	human gut metagenome	ILLUMINA	Illumina MiSeq	DRR042276	DRX037910	WGS	PRJDB3601
408170	DRA003827	human gut metagenome	ILLUMINA	Illumina MiSeq	DRR042512	DRX038146	WGS	PRJDB3601
408170	DRA003827	human gut metagenome	ILLUMINA	Illumina MiSeq	DRR042640	DRX038274	WGS	PRJDB3601
408170	DRA003827	human gut metagenome	ILLUMINA	Illumina MiSeq	DRR042524	DRX038158	WGS	PRJDB3601
408170	DRA003827	human gut metagenome	ILLUMINA	Illumina MiSeq	DRR042444	DRX038078	WGS	PRJDB3601
408170	DRA003827	human gut metagenome	ILLUMINA	Illumina MiSeq	DRR042644	DRX038278	WGS	PRJDB3601
408170	DRA003827	human gut metagenome	ILLUMINA	Illumina MiSeq	DRR042447	DRX038081	WGS	PRJDB3601
408170	DRA003827	human gut metagenome	ILLUMINA	Illumina MiSeq	DRR042626	DRX038260	WGS	PRJDB3601
408170	DRA003827	human gut metagenome	ILLUMINA	Illumina MiSeq	DRR042434	DRX038068	WGS	PRJDB3601
408170	DRA003827	human gut metagenome	ILLUMINA	Illumina MiSeq	DRR042352	DRX037986	WGS	PRJDB3601
408170	DRA003827	human gut metagenome	ILLUMINA	Illumina MiSeq	DRR042372	DRX038006	WGS	PRJDB3601
408170	DRA003827	human gut metagenome	ILLUMINA	Illumina MiSeq	DRR042421	DRX038055	WGS	PRJDB3601
408170	DRA003827	human gut metagenome	ILLUMINA	Illumina MiSeq	DRR042657	DRX038291	WGS	PRJDB3601
408170	DRA003827	human gut metagenome	ILLUMINA	Illumina MiSeq	DRR042465	DRX038099	WGS	PRJDB3601
408170	DRA003827	human gut metagenome	ILLUMINA	Illumina MiSeq	DRR042556	DRX038190	WGS	PRJDB3601
408170	DRA003827	human gut metagenome	ILLUMINA	Illumina MiSeq	DRR042596	DRX038230	WGS	PRJDB3601
408170	DRA003827	human gut metagenome	ILLUMINA	Illumina MiSeq	DRR042543	DRX038177	WGS	PRJDB3601
408170	DRA003827	human gut metagenome	ILLUMINA	Illumina MiSeq	DRR042299	DRX037933	WGS	PRJDB3601
408170	DRA003827	human gut metagenome	ILLUMINA	Illumina MiSeq	DRR042503	DRX038137	WGS	PRJDB3601
408170	DRA003827	human gut metagenome	ILLUMINA	Illumina MiSeq	DRR042464	DRX038098	WGS	PRJDB3601
408170	DRA003827	human gut metagenome	ILLUMINA	Illumina MiSeq	DRR042651	DRX038285	WGS	PRJDB3601
408170	DRA003827	human gut metagenome	ILLUMINA	Illumina MiSeq	DRR042450	DRX038084	WGS	PRJDB3601
408170	DRA003827	human gut metagenome	ILLUMINA	Illumina MiSeq	DRR042442	DRX038076	WGS	PRJDB3601
408170	DRA003827	human gut metagenome	ILLUMINA	Illumina MiSeq	DRR042320	DRX037954	WGS	PRJDB3601
408170	DRA003827	human gut metagenome	ILLUMINA	Illumina MiSeq	DRR042420	DRX038054	WGS	PRJDB3601
408170	DRA003827	human gut metagenome	ILLUMINA	Illumina MiSeq	DRR042616	DRX038250	WGS	PRJDB3601
408170	DRA003827	human gut metagenome	ILLUMINA	Illumina MiSeq	DRR042310	DRX037944	WGS	PRJDB3601
408170	DRA003827	human gut metagenome	ILLUMINA	Illumina MiSeq	DRR042520	DRX038154	WGS	PRJDB3601
408170	DRA003827	human gut metagenome	ILLUMINA	Illumina MiSeq	DRR042431	DRX038065	WGS	PRJDB3601
408170	DRA003827	human gut metagenome	ILLUMINA	Illumina MiSeq	DRR042429	DRX038063	WGS	PRJDB3601
408170	DRA003827	human gut metagenome	ILLUMINA	Illumina MiSeq	DRR042286	DRX037920	WGS	PRJDB3601
408170	DRA003827	human gut metagenome	ILLUMINA	Illumina MiSeq	DRR042365	DRX037999	WGS	PRJDB3601
408170	DRA003827	human gut metagenome	ILLUMINA	Illumina MiSeq	DRR042502	DRX038136	WGS	PRJDB3601
408170	DRA003827	human gut metagenome	ILLUMINA	Illumina MiSeq	DRR042552	DRX038186	WGS	PRJDB3601
408170	DRA003827	human gut metagenome	ILLUMINA	Illumina MiSeq	DRR042410	DRX038044	WGS	PRJDB3601
408170	DRA003827	human gut metagenome	ILLUMINA	Illumina MiSeq	DRR042293	DRX037927	WGS	PRJDB3601
408170	DRA003827	human gut metagenome	ILLUMINA	Illumina MiSeq	DRR042341	DRX037975	WGS	PRJDB3601
408170	DRA003827	human gut metagenome	ILLUMINA	Illumina MiSeq	DRR042439	DRX038073	WGS	PRJDB3601
408170	DRA003827	human gut metagenome	ILLUMINA	Illumina MiSeq	DRR042600	DRX038234	WGS	PRJDB3601
408170	DRA003827	human gut metagenome	ILLUMINA	Illumina MiSeq	DRR042327	DRX037961	WGS	PRJDB3601
408170	DRA003827	human gut metagenome	ILLUMINA	Illumina MiSeq	DRR042654	DRX038288	WGS	PRJDB3601
408170	DRA003827	human gut metagenome	ILLUMINA	Illumina MiSeq	DRR042574	DRX038208	WGS	PRJDB3601
408170	DRA003827	human gut metagenome	ILLUMINA	Illumina MiSeq	DRR042519	DRX038153	WGS	PRJDB3601
408170	DRA003827	human gut metagenome	ILLUMINA	Illumina MiSeq	DRR042466	DRX038100	WGS	PRJDB3601
408170	DRA003827	human gut metagenome	ILLUMINA	Illumina MiSeq	DRR042354	DRX037988	WGS	PRJDB3601
408170	DRA003827	human gut metagenome	ILLUMINA	Illumina MiSeq	DRR042505	DRX038139	WGS	PRJDB3601
408170	DRA003827	human gut metagenome	ILLUMINA	Illumina MiSeq	DRR042416	DRX038050	WGS	PRJDB3601
408170	DRA003827	human gut metagenome	ILLUMINA	Illumina MiSeq	DRR042388	DRX038022	WGS	PRJDB3601
408170	DRA003827	human gut metagenome	ILLUMINA	Illumina MiSeq	DRR042522	DRX038156	WGS	PRJDB3601
408170	DRA003827	human gut metagenome	ILLUMINA	Illumina MiSeq	DRR042401	DRX038035	WGS	PRJDB3601
408170	DRA003827	human gut metagenome	ILLUMINA	Illumina MiSeq	DRR042648	DRX038282	WGS	PRJDB3601
408170	DRA003827	human gut metagenome	ILLUMINA	Illumina MiSeq	DRR042580	DRX038214	WGS	PRJDB3601
408170	DRA003827	human gut metagenome	ILLUMINA	Illumina MiSeq	DRR042609	DRX038243	WGS	PRJDB3601
408170	DRA003827	human gut metagenome	ILLUMINA	Illumina MiSeq	DRR042275	DRX037909	WGS	PRJDB3601
408170	DRA003827	human gut metagenome	ILLUMINA	Illumina MiSeq	DRR042312	DRX037946	WGS	PRJDB3601
408170	DRA003827	human gut metagenome	ILLUMINA	Illumina MiSeq	DRR042606	DRX038240	WGS	PRJDB3601
408170	DRA003827	human gut metagenome	ILLUMINA	Illumina MiSeq	DRR042579	DRX038213	WGS	PRJDB3601
408170	DRA003827	human gut metagenome	ILLUMINA	Illumina MiSeq	DRR042451	DRX038085	WGS	PRJDB3601
408170	DRA003827	human gut metagenome	ILLUMINA	Illumina MiSeq	DRR042540	DRX038174	WGS	PRJDB3601
408170	DRA003827	human gut metagenome	ILLUMINA	Illumina MiSeq	DRR042459	DRX038093	WGS	PRJDB3601
408170	DRA003827	human gut metagenome	ILLUMINA	Illumina MiSeq	DRR042456	DRX038090	WGS	PRJDB3601
408170	DRA003827	human gut metagenome	ILLUMINA	Illumina MiSeq	DRR042284	DRX037918	WGS	PRJDB3601
408170	DRA003827	human gut metagenome	ILLUMINA	Illumina MiSeq	DRR042525	DRX038159	WGS	PRJDB3601
408170	DRA003827	human gut metagenome	ILLUMINA	Illumina MiSeq	DRR042490	DRX038124	WGS	PRJDB3601
408170	DRA003827	human gut metagenome	ILLUMINA	Illumina MiSeq	DRR042537	DRX038171	WGS	PRJDB3601
408170	DRA003827	human gut metagenome	ILLUMINA	Illumina MiSeq	DRR042471	DRX038105	WGS	PRJDB3601
408170	DRA003827	human gut metagenome	ILLUMINA	Illumina MiSeq	DRR042453	DRX038087	WGS	PRJDB3601
408170	DRA003827	human gut metagenome	ILLUMINA	Illumina MiSeq	DRR042269	DRX037903	WGS	PRJDB3601
408170	DRA003827	human gut metagenome	ILLUMINA	Illumina MiSeq	DRR042360	DRX037994	WGS	PRJDB3601
408170	DRA003827	human gut metagenome	ILLUMINA	Illumina MiSeq	DRR042564	DRX038198	WGS	PRJDB3601
408170	DRA003827	human gut metagenome	ILLUMINA	Illumina MiSeq	DRR042569	DRX038203	WGS	PRJDB3601
408170	DRA003827	human gut metagenome	ILLUMINA	Illumina MiSeq	DRR042338	DRX037972	WGS	PRJDB3601
408170	DRA003827	human gut metagenome	ILLUMINA	Illumina MiSeq	DRR042314	DRX037948	WGS	PRJDB3601
408170	DRA003827	human gut metagenome	ILLUMINA	Illumina MiSeq	DRR042381	DRX038015	WGS	PRJDB3601
408170	DRA003827	human gut metagenome	ILLUMINA	Illumina MiSeq	DRR042438	DRX038072	WGS	PRJDB3601
408170	DRA003827	human gut metagenome	ILLUMINA	Illumina MiSeq	DRR042623	DRX038257	WGS	PRJDB3601
408170	DRA003827	human gut metagenome	ILLUMINA	Illumina MiSeq	DRR042292	DRX037926	WGS	PRJDB3601
408170	DRA003827	human gut metagenome	ILLUMINA	Illumina MiSeq	DRR042612	DRX038246	WGS	PRJDB3601
408170	DRA003827	human gut metagenome	ILLUMINA	Illumina MiSeq	DRR042487	DRX038121	WGS	PRJDB3601
408170	DRA003827	human gut metagenome	ILLUMINA	Illumina MiSeq	DRR042496	DRX038130	WGS	PRJDB3601
408170	DRA003827	human gut metagenome	ILLUMINA	Illumina MiSeq	DRR042266	DRX037900	WGS	PRJDB3601
408170	DRA003827	human gut metagenome	ILLUMINA	Illumina MiSeq	DRR042530	DRX038164	WGS	PRJDB3601
408170	DRA003827	human gut metagenome	ILLUMINA	Illumina MiSeq	DRR042550	DRX038184	WGS	PRJDB3601
408170	DRA003827	human gut metagenome	ILLUMINA	Illumina MiSeq	DRR042639	DRX038273	WGS	PRJDB3601
408170	DRA003827	human gut metagenome	ILLUMINA	Illumina MiSeq	DRR042345	DRX037979	WGS	PRJDB3601
408170	DRA003827	human gut metagenome	ILLUMINA	Illumina MiSeq	DRR042361	DRX037995	WGS	PRJDB3601
408170	DRA003827	human gut metagenome	ILLUMINA	Illumina MiSeq	DRR042645	DRX038279	WGS	PRJDB3601
408170	DRA003827	human gut metagenome	ILLUMINA	Illumina MiSeq	DRR042595	DRX038229	WGS	PRJDB3601
408170	DRA003827	human gut metagenome	ILLUMINA	Illumina MiSeq	DRR042323	DRX037957	WGS	PRJDB3601
408170	DRA003827	human gut metagenome	ILLUMINA	Illumina MiSeq	DRR042620	DRX038254	WGS	PRJDB3601
408170	DRA003827	human gut metagenome	ILLUMINA	Illumina MiSeq	DRR042526	DRX038160	WGS	PRJDB3601
408170	DRA003827	human gut metagenome	ILLUMINA	Illumina MiSeq	DRR042594	DRX038228	WGS	PRJDB3601
408170	DRA003827	human gut metagenome	ILLUMINA	Illumina MiSeq	DRR042285	DRX037919	WGS	PRJDB3601
408170	DRA003827	human gut metagenome	ILLUMINA	Illumina MiSeq	DRR042321	DRX037955	WGS	PRJDB3601
408170	DRA003827	human gut metagenome	ILLUMINA	Illumina MiSeq	DRR042597	DRX038231	WGS	PRJDB3601
408170	DRA003827	human gut metagenome	ILLUMINA	Illumina MiSeq	DRR042482	DRX038116	WGS	PRJDB3601
408170	DRA003827	human gut metagenome	ILLUMINA	Illumina MiSeq	DRR042455	DRX038089	WGS	PRJDB3601
408170	DRA003827	human gut metagenome	ILLUMINA	Illumina MiSeq	DRR042274	DRX037908	WGS	PRJDB3601
408170	DRA003827	human gut metagenome	ILLUMINA	Illumina MiSeq	DRR042279	DRX037913	WGS	PRJDB3601
408170	DRA003827	human gut metagenome	ILLUMINA	Illumina MiSeq	DRR042557	DRX038191	WGS	PRJDB3601
408170	DRA003827	human gut metagenome	ILLUMINA	Illumina MiSeq	DRR042403	DRX038037	WGS	PRJDB3601
408170	DRA003827	human gut metagenome	ILLUMINA	Illumina MiSeq	DRR042330	DRX037964	WGS	PRJDB3601
408170	DRA003827	human gut metagenome	ILLUMINA	Illumina MiSeq	DRR042633	DRX038267	WGS	PRJDB3601
408170	DRA003827	human gut metagenome	ILLUMINA	Illumina MiSeq	DRR042630	DRX038264	WGS	PRJDB3601
408170	DRA003827	human gut metagenome	ILLUMINA	Illumina MiSeq	DRR042368	DRX038002	WGS	PRJDB3601
408170	DRA003827	human gut metagenome	ILLUMINA	Illumina MiSeq	DRR042414	DRX038048	WGS	PRJDB3601
408170	DRA003827	human gut metagenome	ILLUMINA	Illumina MiSeq	DRR042426	DRX038060	WGS	PRJDB3601
408170	DRA003827	human gut metagenome	ILLUMINA	Illumina MiSeq	DRR042590	DRX038224	WGS	PRJDB3601
408170	DRA003827	human gut metagenome	ILLUMINA	Illumina MiSeq	DRR042317	DRX037951	WGS	PRJDB3601
408170	DRA003827	human gut metagenome	ILLUMINA	Illumina MiSeq	DRR042588	DRX038222	WGS	PRJDB3601
408170	DRA003827	human gut metagenome	ILLUMINA	Illumina MiSeq	DRR042437	DRX038071	WGS	PRJDB3601
408170	DRA003827	human gut metagenome	ILLUMINA	Illumina MiSeq	DRR042282	DRX037916	WGS	PRJDB3601
408170	DRA003827	human gut metagenome	ILLUMINA	Illumina MiSeq	DRR042400	DRX038034	WGS	PRJDB3601
408170	DRA003827	human gut metagenome	ILLUMINA	Illumina MiSeq	DRR042523	DRX038157	WGS	PRJDB3601
408170	DRA003827	human gut metagenome	ILLUMINA	Illumina MiSeq	DRR042307	DRX037941	WGS	PRJDB3601
408170	DRA003827	human gut metagenome	ILLUMINA	Illumina MiSeq	DRR042538	DRX038172	WGS	PRJDB3601
408170	DRA003827	human gut metagenome	ILLUMINA	Illumina MiSeq	DRR042417	DRX038051	WGS	PRJDB3601
408170	DRA003827	human gut metagenome	ILLUMINA	Illumina MiSeq	DRR042576	DRX038210	WGS	PRJDB3601
408170	DRA003827	human gut metagenome	ILLUMINA	Illumina MiSeq	DRR042475	DRX038109	WGS	PRJDB3601
408170	DRA003827	human gut metagenome	ILLUMINA	Illumina MiSeq	DRR042463	DRX038097	WGS	PRJDB3601
408170	DRA003827	human gut metagenome	ILLUMINA	Illumina MiSeq	DRR042511	DRX038145	WGS	PRJDB3601
408170	DRA003827	human gut metagenome	ILLUMINA	Illumina MiSeq	DRR042478	DRX038112	WGS	PRJDB3601
408170	DRA003827	human gut metagenome	ILLUMINA	Illumina MiSeq	DRR042603	DRX038237	WGS	PRJDB3601
408170	DRA003827	human gut metagenome	ILLUMINA	Illumina MiSeq	DRR042294	DRX037928	WGS	PRJDB3601
408170	DRA003827	human gut metagenome	ILLUMINA	Illumina MiSeq	DRR042584	DRX038218	WGS	PRJDB3601
408170	DRA003827	human gut metagenome	ILLUMINA	Illumina MiSeq	DRR042568	DRX038202	WGS	PRJDB3601
408170	DRA003827	human gut metagenome	ILLUMINA	Illumina MiSeq	DRR042504	DRX038138	WGS	PRJDB3601
408170	DRA003827	human gut metagenome	ILLUMINA	Illumina MiSeq	DRR042370	DRX038004	WGS	PRJDB3601
408170	DRA003827	human gut metagenome	ILLUMINA	Illumina MiSeq	DRR042413	DRX038047	WGS	PRJDB3601
408170	DRA003827	human gut metagenome	ILLUMINA	Illumina MiSeq	DRR042389	DRX038023	WGS	PRJDB3601
408170	DRA003827	human gut metagenome	ILLUMINA	Illumina MiSeq	DRR042325	DRX037959	WGS	PRJDB3601
408170	DRA003827	human gut metagenome	ILLUMINA	Illumina MiSeq	DRR042305	DRX037939	WGS	PRJDB3601
408170	DRA003827	human gut metagenome	ILLUMINA	Illumina MiSeq	DRR042539	DRX038173	WGS	PRJDB3601
408170	DRA003827	human gut metagenome	ILLUMINA	Illumina MiSeq	DRR042545	DRX038179	WGS	PRJDB3601
408170	DRA003827	human gut metagenome	ILLUMINA	Illumina MiSeq	DRR042634	DRX038268	WGS	PRJDB3601
408170	DRA003827	human gut metagenome	ILLUMINA	Illumina MiSeq	DRR042483	DRX038117	WGS	PRJDB3601
408170	DRA003827	human gut metagenome	ILLUMINA	Illumina MiSeq	DRR042288	DRX037922	WGS	PRJDB3601
408170	DRA003827	human gut metagenome	ILLUMINA	Illumina MiSeq	DRR042407	DRX038041	WGS	PRJDB3601
408170	DRA003827	human gut metagenome	ILLUMINA	Illumina MiSeq	DRR042367	DRX038001	WGS	PRJDB3601
408170	DRA003827	human gut metagenome	ILLUMINA	Illumina MiSeq	DRR042622	DRX038256	WGS	PRJDB3601
408170	DRA003827	human gut metagenome	ILLUMINA	Illumina MiSeq	DRR042378	DRX038012	WGS	PRJDB3601
447426	DRA003992	human oral metagenome	ILLUMINA	Illumina MiSeq	DRR046075	DRX041363	WGS	PRJDB4115
447426	DRA003992	human oral metagenome	ILLUMINA	Illumina MiSeq	DRR046104	DRX041392	WGS	PRJDB4115
447426	DRA003992	human oral metagenome	ILLUMINA	Illumina MiSeq	DRR046091	DRX041379	WGS	PRJDB4115
447426	DRA003992	human oral metagenome	ILLUMINA	Illumina MiSeq	DRR046098	DRX041386	WGS	PRJDB4115
447426	DRA003992	human oral metagenome	ILLUMINA	Illumina MiSeq	DRR046103	DRX041391	WGS	PRJDB4115
447426	DRA003992	human oral metagenome	ILLUMINA	Illumina MiSeq	DRR046090	DRX041378	WGS	PRJDB4115
447426	DRA003992	human oral metagenome	ILLUMINA	Illumina MiSeq	DRR046102	DRX041390	WGS	PRJDB4115
447426	DRA003992	human oral metagenome	ILLUMINA	Illumina MiSeq	DRR046083	DRX041371	WGS	PRJDB4115
447426	DRA003992	human oral metagenome	ILLUMINA	Illumina MiSeq	DRR046086	DRX041374	WGS	PRJDB4115
447426	DRA003992	human oral metagenome	ILLUMINA	Illumina MiSeq	DRR046072	DRX041360	WGS	PRJDB4115
447426	DRA003992	human oral metagenome	ILLUMINA	Illumina MiSeq	DRR046099	DRX041387	WGS	PRJDB4115
447426	DRA003992	human oral metagenome	ILLUMINA	Illumina MiSeq	DRR046069	DRX041357	WGS	PRJDB4115
447426	DRA003992	human oral metagenome	ILLUMINA	Illumina MiSeq	DRR046076	DRX041364	WGS	PRJDB4115
447426	DRA003992	human oral metagenome	ILLUMINA	Illumina MiSeq	DRR046077	DRX041365	WGS	PRJDB4115
447426	DRA003992	human oral metagenome	ILLUMINA	Illumina MiSeq	DRR046101	DRX041389	WGS	PRJDB4115
447426	DRA003992	human oral metagenome	ILLUMINA	Illumina MiSeq	DRR046070	DRX041358	WGS	PRJDB4115
447426	DRA003992	human oral metagenome	ILLUMINA	Illumina MiSeq	DRR046073	DRX041361	WGS	PRJDB4115
447426	DRA003992	human oral metagenome	ILLUMINA	Illumina MiSeq	DRR046085	DRX041373	WGS	PRJDB4115
447426	DRA003992	human oral metagenome	ILLUMINA	Illumina MiSeq	DRR046078	DRX041366	WGS	PRJDB4115
447426	DRA003992	human oral metagenome	ILLUMINA	Illumina MiSeq	DRR046097	DRX041385	WGS	PRJDB4115
447426	DRA003992	human oral metagenome	ILLUMINA	Illumina MiSeq	DRR046092	DRX041380	WGS	PRJDB4115
447426	DRA003992	human oral metagenome	ILLUMINA	Illumina MiSeq	DRR046071	DRX041359	WGS	PRJDB4115
447426	DRA003992	human oral metagenome	ILLUMINA	Illumina MiSeq	DRR046096	DRX041384	WGS	PRJDB4115
447426	DRA003992	human oral metagenome	ILLUMINA	Illumina MiSeq	DRR046082	DRX041370	WGS	PRJDB4115
447426	DRA003992	human oral metagenome	ILLUMINA	Illumina MiSeq	DRR046079	DRX041367	WGS	PRJDB4115
447426	DRA003992	human oral metagenome	ILLUMINA	Illumina MiSeq	DRR046093	DRX041381	WGS	PRJDB4115
447426	DRA003992	human oral metagenome	ILLUMINA	Illumina MiSeq	DRR046074	DRX041362	WGS	PRJDB4115
447426	DRA003992	human oral metagenome	ILLUMINA	Illumina MiSeq	DRR046088	DRX041376	WGS	PRJDB4115
447426	DRA003992	human oral metagenome	ILLUMINA	Illumina MiSeq	DRR046095	DRX041383	WGS	PRJDB4115
447426	DRA003992	human oral metagenome	ILLUMINA	Illumina MiSeq	DRR046087	DRX041375	WGS	PRJDB4115
447426	DRA003992	human oral metagenome	ILLUMINA	Illumina MiSeq	DRR046089	DRX041377	WGS	PRJDB4115
447426	DRA003992	human oral metagenome	ILLUMINA	Illumina MiSeq	DRR046100	DRX041388	WGS	PRJDB4115
447426	DRA003992	human oral metagenome	ILLUMINA	Illumina MiSeq	DRR046081	DRX041369	WGS	PRJDB4115
447426	DRA003992	human oral metagenome	ILLUMINA	Illumina MiSeq	DRR046080	DRX041368	WGS	PRJDB4115
447426	DRA003992	human oral metagenome	ILLUMINA	Illumina MiSeq	DRR046084	DRX041372	WGS	PRJDB4115
447426	DRA003992	human oral metagenome	ILLUMINA	Illumina MiSeq	DRR046094	DRX041382	WGS	PRJDB4115
942017	DRA004030	activated sludge metagenome	ILLUMINA	Illumina HiSeq 2000	DRR046821	DRX042109	WGS	PRJDB4244
942017	DRA004030	activated sludge metagenome	ILLUMINA	Illumina HiSeq 2000	DRR046819	DRX042107	WGS	PRJDB4244
942017	DRA004030	activated sludge metagenome	ILLUMINA	Illumina HiSeq 2000	DRR046822	DRX042110	WGS	PRJDB4244
942017	DRA004030	activated sludge metagenome	ILLUMINA	Illumina HiSeq 2000	DRR046817	DRX042105	WGS	PRJDB4244
942017	DRA004030	activated sludge metagenome	ILLUMINA	Illumina HiSeq 2000	DRR046824	DRX042112	WGS	PRJDB4244
942017	DRA004030	activated sludge metagenome	ILLUMINA	Illumina HiSeq 2000	DRR046823	DRX042111	WGS	PRJDB4244
942017	DRA004030	activated sludge metagenome	ILLUMINA	Illumina HiSeq 2000	DRR046820	DRX042108	WGS	PRJDB4244
942017	DRA004030	activated sludge metagenome	ILLUMINA	Illumina HiSeq 2000	DRR046818	DRX042106	WGS	PRJDB4244
408172	DRA004325	marine metagenome	ILLUMINA	Illumina MiSeq	DRR053208	DRX048097	WGS	PRJDB4437
408172	DRA004325	marine metagenome	ILLUMINA	Illumina MiSeq	DRR053210	DRX048099	WGS	PRJDB4437
408172	DRA004325	marine metagenome	ILLUMINA	Illumina MiSeq	DRR053214	DRX048103	WGS	PRJDB4437
408172	DRA004325	marine metagenome	ILLUMINA	Illumina MiSeq	DRR053207	DRX048096	WGS	PRJDB4437
408172	DRA004325	marine metagenome	ILLUMINA	Illumina MiSeq	DRR053213	DRX048102	WGS	PRJDB4437
408172	DRA004325	marine metagenome	ILLUMINA	Illumina MiSeq	DRR053212	DRX048101	WGS	PRJDB4437
408172	DRA004325	marine metagenome	ILLUMINA	Illumina MiSeq	DRR053215	DRX048104	WGS	PRJDB4437
408172	DRA004325	marine metagenome	ILLUMINA	Illumina MiSeq	DRR053211	DRX048100	WGS	PRJDB4437
408172	DRA004325	marine metagenome	ILLUMINA	Illumina MiSeq	DRR053209	DRX048098	WGS	PRJDB4437
749906	DRA004621	gut metagenome	ILLUMINA	Illumina MiSeq	DRR059024	DRX053603	WGS	PRJDB4733
410661	DRA004734	mouse gut metagenome	ILLUMINA	Illumina MiSeq	DRR060985	DRX055229	WGS	PRJDB4835
410661	DRA004734	mouse gut metagenome	ILLUMINA	Illumina MiSeq	DRR060974	DRX055218	WGS	PRJDB4835
410661	DRA004734	mouse gut metagenome	ILLUMINA	Illumina MiSeq	DRR060980	DRX055224	WGS	PRJDB4835
410661	DRA004734	mouse gut metagenome	ILLUMINA	Illumina MiSeq	DRR060994	DRX055238	WGS	PRJDB4835
410661	DRA004734	mouse gut metagenome	ILLUMINA	Illumina MiSeq	DRR060979	DRX055223	WGS	PRJDB4835
410661	DRA004734	mouse gut metagenome	ILLUMINA	Illumina MiSeq	DRR060984	DRX055228	WGS	PRJDB4835
410661	DRA004734	mouse gut metagenome	ILLUMINA	Illumina MiSeq	DRR060983	DRX055227	WGS	PRJDB4835
410661	DRA004734	mouse gut metagenome	ILLUMINA	Illumina MiSeq	DRR060997	DRX055241	WGS	PRJDB4835
410661	DRA004734	mouse gut metagenome	ILLUMINA	Illumina MiSeq	DRR060976	DRX055220	WGS	PRJDB4835
410661	DRA004734	mouse gut metagenome	ILLUMINA	Illumina MiSeq	DRR060986	DRX055230	WGS	PRJDB4835
410661	DRA004734	mouse gut metagenome	ILLUMINA	Illumina MiSeq	DRR060975	DRX055219	WGS	PRJDB4835
410661	DRA004734	mouse gut metagenome	ILLUMINA	Illumina MiSeq	DRR060995	DRX055239	WGS	PRJDB4835
410661	DRA004734	mouse gut metagenome	ILLUMINA	Illumina MiSeq	DRR060998	DRX055242	WGS	PRJDB4835
410661	DRA004734	mouse gut metagenome	ILLUMINA	Illumina MiSeq	DRR060973	DRX055217	WGS	PRJDB4835
410661	DRA004734	mouse gut metagenome	ILLUMINA	Illumina MiSeq	DRR060996	DRX055240	WGS	PRJDB4835
410661	DRA004734	mouse gut metagenome	ILLUMINA	Illumina MiSeq	DRR060993	DRX055237	WGS	PRJDB4835
410661	DRA004734	mouse gut metagenome	ILLUMINA	Illumina MiSeq	DRR060989	DRX055233	WGS	PRJDB4835
410661	DRA004734	mouse gut metagenome	ILLUMINA	Illumina MiSeq	DRR060991	DRX055235	WGS	PRJDB4835
410661	DRA004734	mouse gut metagenome	ILLUMINA	Illumina MiSeq	DRR060987	DRX055231	WGS	PRJDB4835
410661	DRA004734	mouse gut metagenome	ILLUMINA	Illumina MiSeq	DRR060971	DRX055215	WGS	PRJDB4835
410661	DRA004734	mouse gut metagenome	ILLUMINA	Illumina MiSeq	DRR060992	DRX055236	WGS	PRJDB4835
410661	DRA004734	mouse gut metagenome	ILLUMINA	Illumina MiSeq	DRR060982	DRX055226	WGS	PRJDB4835
410661	DRA004734	mouse gut metagenome	ILLUMINA	Illumina MiSeq	DRR060972	DRX055216	WGS	PRJDB4835
410661	DRA004734	mouse gut metagenome	ILLUMINA	Illumina MiSeq	DRR060970	DRX055214	WGS	PRJDB4835
410661	DRA004734	mouse gut metagenome	ILLUMINA	Illumina MiSeq	DRR060978	DRX055222	WGS	PRJDB4835
410661	DRA004734	mouse gut metagenome	ILLUMINA	Illumina MiSeq	DRR060977	DRX055221	WGS	PRJDB4835
410661	DRA004734	mouse gut metagenome	ILLUMINA	Illumina MiSeq	DRR060988	DRX055232	WGS	PRJDB4835
410661	DRA004734	mouse gut metagenome	ILLUMINA	Illumina MiSeq	DRR060999	DRX055243	WGS	PRJDB4835
410661	DRA004734	mouse gut metagenome	ILLUMINA	Illumina MiSeq	DRR060990	DRX055234	WGS	PRJDB4835
410661	DRA004734	mouse gut metagenome	ILLUMINA	Illumina MiSeq	DRR060981	DRX055225	WGS	PRJDB4835
1163772	DRA004915	sponge metagenome	ILLUMINA	Illumina MiSeq	DRR066339	DRX060377	WGS	PRJDB4519
496922	DRA004916	coral metagenome	ILLUMINA	Illumina MiSeq	DRR066340	DRX060378	WGS	PRJDB4520
718289	DRA004940	biogas fermenter metagenome	ILLUMINA	Illumina HiSeq 2000	DRR066656	DRX060616	WGS	PRJDB5067
718289	DRA004940	biogas fermenter metagenome	ILLUMINA	Illumina HiSeq 2000	DRR066665	DRX060625	WGS	PRJDB5067
718289	DRA004940	biogas fermenter metagenome	ILLUMINA	Illumina HiSeq 2000	DRR066655	DRX060615	WGS	PRJDB5067
718289	DRA004940	biogas fermenter metagenome	ILLUMINA	Illumina HiSeq 2000	DRR066664	DRX060624	WGS	PRJDB5067
718289	DRA004940	biogas fermenter metagenome	ILLUMINA	Illumina HiSeq 2000	DRR066666	DRX060626	WGS	PRJDB5067
718289	DRA004940	biogas fermenter metagenome	ILLUMINA	Illumina HiSeq 2000	DRR066658	DRX060618	WGS	PRJDB5067
718289	DRA004940	biogas fermenter metagenome	ILLUMINA	Illumina HiSeq 2000	DRR066667	DRX060627	WGS	PRJDB5067
718289	DRA004940	biogas fermenter metagenome	ILLUMINA	Illumina HiSeq 2000	DRR066657	DRX060617	WGS	PRJDB5067
718289	DRA004940	biogas fermenter metagenome	ILLUMINA	Illumina HiSeq 2000	DRR066661	DRX060621	WGS	PRJDB5067
718289	DRA004940	biogas fermenter metagenome	ILLUMINA	Illumina HiSeq 2000	DRR066662	DRX060622	WGS	PRJDB5067
718289	DRA004940	biogas fermenter metagenome	ILLUMINA	Illumina HiSeq 2000	DRR066659	DRX060619	WGS	PRJDB5067
718289	DRA004940	biogas fermenter metagenome	ILLUMINA	Illumina HiSeq 2000	DRR066663	DRX060623	WGS	PRJDB5067
718289	DRA004940	biogas fermenter metagenome	ILLUMINA	Illumina HiSeq 2000	DRR066660	DRX060620	WGS	PRJDB5067
718289	DRA004940	biogas fermenter metagenome	ILLUMINA	Illumina HiSeq 2000	DRR066668	DRX060628	WGS	PRJDB5067
1630596	DRA005134	human bile metagenome	ILLUMINA	Illumina MiSeq	DRR072206	DRX066156	WGS	PRJDB5180
1630596	DRA005134	human bile metagenome	ILLUMINA	Illumina MiSeq	DRR072199	DRX066149	WGS	PRJDB5180
1630596	DRA005134	human bile metagenome	ILLUMINA	Illumina MiSeq	DRR072207	DRX066157	WGS	PRJDB5180
1630596	DRA005134	human bile metagenome	ILLUMINA	Illumina MiSeq	DRR072194	DRX066144	WGS	PRJDB5180
1630596	DRA005134	human bile metagenome	ILLUMINA	Illumina MiSeq	DRR072197	DRX066147	WGS	PRJDB5180
1630596	DRA005134	human bile metagenome	ILLUMINA	Illumina MiSeq	DRR072196	DRX066146	WGS	PRJDB5180
1630596	DRA005134	human bile metagenome	ILLUMINA	Illumina MiSeq	DRR072203	DRX066153	WGS	PRJDB5180
1630596	DRA005134	human bile metagenome	ILLUMINA	Illumina MiSeq	DRR072198	DRX066148	WGS	PRJDB5180
1630596	DRA005134	human bile metagenome	ILLUMINA	Illumina MiSeq	DRR072195	DRX066145	WGS	PRJDB5180
1630596	DRA005134	human bile metagenome	ILLUMINA	Illumina MiSeq	DRR072192	DRX066142	WGS	PRJDB5180
1630596	DRA005134	human bile metagenome	ILLUMINA	Illumina MiSeq	DRR072204	DRX066154	WGS	PRJDB5180
1630596	DRA005134	human bile metagenome	ILLUMINA	Illumina MiSeq	DRR072202	DRX066152	WGS	PRJDB5180
1630596	DRA005134	human bile metagenome	ILLUMINA	Illumina MiSeq	DRR072205	DRX066155	WGS	PRJDB5180
1630596	DRA005134	human bile metagenome	ILLUMINA	Illumina MiSeq	DRR072201	DRX066151	WGS	PRJDB5180
1630596	DRA005134	human bile metagenome	ILLUMINA	Illumina MiSeq	DRR072193	DRX066143	WGS	PRJDB5180
1630596	DRA005134	human bile metagenome	ILLUMINA	Illumina MiSeq	DRR072200	DRX066150	WGS	PRJDB5180
1861841	DRA005341	feces metagenome	ILLUMINA	Illumina MiSeq	DRR079289	DRX073133	WGS	PRJDB5383
1861841	DRA005342	feces metagenome	ILLUMINA	Illumina MiSeq	DRR079290	DRX073134	WGS	PRJDB5383
939928	DRA005646	rhizosphere metagenome	ILLUMINA	Illumina MiSeq	DRR089567	DRX083297	WGS	PRJDB5626
939928	DRA005646	rhizosphere metagenome	ILLUMINA	Illumina MiSeq	DRR089571	DRX083301	WGS	PRJDB5626
939928	DRA005646	rhizosphere metagenome	ILLUMINA	Illumina MiSeq	DRR089568	DRX083298	WGS	PRJDB5626
939928	DRA005646	rhizosphere metagenome	ILLUMINA	Illumina MiSeq	DRR089570	DRX083300	WGS	PRJDB5626
939928	DRA005646	rhizosphere metagenome	ILLUMINA	Illumina MiSeq	DRR089569	DRX083299	WGS	PRJDB5626
939928	DRA005646	rhizosphere metagenome	ILLUMINA	Illumina MiSeq	DRR089564	DRX083294	WGS	PRJDB5626
939928	DRA005646	rhizosphere metagenome	ILLUMINA	Illumina MiSeq	DRR089566	DRX083296	WGS	PRJDB5626
939928	DRA005646	rhizosphere metagenome	ILLUMINA	Illumina MiSeq	DRR089565	DRX083295	WGS	PRJDB5626
408172	DRA005790	marine metagenome	ILLUMINA	Illumina MiSeq	DRR092706	DRX086275	WGS	PRJDB5777
408172	DRA005790	marine metagenome	ILLUMINA	Illumina MiSeq	DRR092711	DRX086280	WGS	PRJDB5777
408172	DRA005790	marine metagenome	ILLUMINA	Illumina MiSeq	DRR092710	DRX086279	WGS	PRJDB5777
408172	DRA005790	marine metagenome	ILLUMINA	Illumina MiSeq	DRR092705	DRX086274	WGS	PRJDB5777
408172	DRA005790	marine metagenome	ILLUMINA	Illumina MiSeq	DRR092713	DRX086282	WGS	PRJDB5777
408172	DRA005790	marine metagenome	ILLUMINA	Illumina MiSeq	DRR092712	DRX086281	WGS	PRJDB5777
408172	DRA005790	marine metagenome	ILLUMINA	Illumina MiSeq	DRR092709	DRX086278	WGS	PRJDB5777
408172	DRA005790	marine metagenome	ILLUMINA	Illumina MiSeq	DRR092714	DRX086283	WGS	PRJDB5777
408172	DRA005790	marine metagenome	ILLUMINA	Illumina MiSeq	DRR092708	DRX086277	WGS	PRJDB5777
408172	DRA005790	marine metagenome	ILLUMINA	Illumina MiSeq	DRR092707	DRX086276	WGS	PRJDB5777
408172	DRA005791	marine metagenome	ILLUMINA	Illumina MiSeq	DRR092720	DRX086289	WGS	PRJDB5777
408172	DRA005791	marine metagenome	ILLUMINA	Illumina MiSeq	DRR092718	DRX086287	WGS	PRJDB5777
408172	DRA005791	marine metagenome	ILLUMINA	Illumina MiSeq	DRR092715	DRX086284	WGS	PRJDB5777
408172	DRA005791	marine metagenome	ILLUMINA	Illumina MiSeq	DRR092716	DRX086285	WGS	PRJDB5777
408172	DRA005791	marine metagenome	ILLUMINA	Illumina MiSeq	DRR092717	DRX086286	WGS	PRJDB5777
408172	DRA005791	marine metagenome	ILLUMINA	Illumina MiSeq	DRR092719	DRX086288	WGS	PRJDB5777
408172	DRA005814	marine metagenome	ILLUMINA	Illumina MiSeq	DRR093004	DRX086507	WGS	PRJDB5792
408172	DRA005814	marine metagenome	ILLUMINA	Illumina MiSeq	DRR093003	DRX086506	WGS	PRJDB5792
408172	DRA005814	marine metagenome	ILLUMINA	Illumina MiSeq	DRR093002	DRX086505	WGS	PRJDB5792
408172	DRA005814	marine metagenome	ILLUMINA	Illumina MiSeq	DRR093005	DRX086508	WGS	PRJDB5792
1118232	DRA006465	root metagenome	ILLUMINA	Illumina MiSeq	DRR121398	DRX114400	WGS	PRJDB6691
1118232	DRA006465	root metagenome	ILLUMINA	Illumina MiSeq	DRR121396	DRX114398	WGS	PRJDB6691
1118232	DRA006465	root metagenome	ILLUMINA	Illumina MiSeq	DRR121400	DRX114402	WGS	PRJDB6691
1118232	DRA006465	root metagenome	ILLUMINA	Illumina MiSeq	DRR121401	DRX114403	WGS	PRJDB6691
1118232	DRA006465	root metagenome	ILLUMINA	Illumina MiSeq	DRR121397	DRX114399	WGS	PRJDB6691
1118232	DRA006465	root metagenome	ILLUMINA	Illumina MiSeq	DRR121399	DRX114401	WGS	PRJDB6691
717931	DRA006583	groundwater metagenome	ILLUMINA	Illumina HiSeq 1000	DRR125231	DRX118016	WGS	PRJDB6771
717931	DRA006583	groundwater metagenome	ILLUMINA	Illumina HiSeq 1000	DRR125234	DRX118019	WGS	PRJDB6771
717931	DRA006583	groundwater metagenome	ILLUMINA	Illumina HiSeq 1000	DRR125227	DRX118012	WGS	PRJDB6771
717931	DRA006583	groundwater metagenome	ILLUMINA	Illumina HiSeq 1000	DRR125228	DRX118013	WGS	PRJDB6771
717931	DRA006583	groundwater metagenome	ILLUMINA	Illumina HiSeq 1000	DRR125235	DRX118020	WGS	PRJDB6771
717931	DRA006583	groundwater metagenome	ILLUMINA	Illumina HiSeq 1000	DRR125229	DRX118014	WGS	PRJDB6771
717931	DRA006583	groundwater metagenome	ILLUMINA	Illumina HiSeq 1000	DRR125230	DRX118015	WGS	PRJDB6771
717931	DRA006583	groundwater metagenome	ILLUMINA	Illumina HiSeq 1000	DRR125233	DRX118018	WGS	PRJDB6771
717931	DRA006583	groundwater metagenome	ILLUMINA	Illumina HiSeq 1000	DRR125232	DRX118017	WGS	PRJDB6771
1202446	DRA006666	insect gut metagenome	ILLUMINA	Illumina MiSeq	DRR127241	DRX119985	WGS	PRJDB6862
1202446	DRA006666	insect gut metagenome	ILLUMINA	Illumina MiSeq	DRR127242	DRX119986	WGS	PRJDB6862
749906	ERA203594	gut metagenome	ILLUMINA	Illumina HiSeq 2000	ERR247147	ERX221681	WGS	ERP002391
749906	ERA203594	gut metagenome	ILLUMINA	Illumina HiSeq 2000	ERR247155	ERX221689	WGS	ERP002391
749906	ERA203594	gut metagenome	ILLUMINA	Illumina HiSeq 2000	ERR247144	ERX221678	WGS	ERP002391
749906	ERA203594	gut metagenome	ILLUMINA	Illumina HiSeq 2000	ERR247149	ERX221683	WGS	ERP002391
749906	ERA203594	gut metagenome	ILLUMINA	Illumina HiSeq 2000	ERR247156	ERX221690	WGS	ERP002391
749906	ERA203594	gut metagenome	ILLUMINA	Illumina HiSeq 2000	ERR247143	ERX221677	WGS	ERP002391
749906	ERA203594	gut metagenome	ILLUMINA	Illumina HiSeq 2000	ERR247166	ERX221700	WGS	ERP002391
749906	ERA203594	gut metagenome	ILLUMINA	Illumina HiSeq 2000	ERR247139	ERX221673	WGS	ERP002391
749906	ERA203594	gut metagenome	ILLUMINA	Illumina HiSeq 2000	ERR247145	ERX221679	WGS	ERP002391
749906	ERA203594	gut metagenome	ILLUMINA	Illumina HiSeq 2000	ERR247164	ERX221698	WGS	ERP002391
749906	ERA203594	gut metagenome	ILLUMINA	Illumina HiSeq 2000	ERR247168	ERX221702	WGS	ERP002391
749906	ERA203594	gut metagenome	ILLUMINA	Illumina HiSeq 2000	ERR247146	ERX221680	WGS	ERP002391
749906	ERA203594	gut metagenome	ILLUMINA	Illumina HiSeq 2000	ERR247161	ERX221695	WGS	ERP002391
749906	ERA203594	gut metagenome	ILLUMINA	Illumina HiSeq 2000	ERR247157	ERX221691	WGS	ERP002391
749906	ERA203594	gut metagenome	ILLUMINA	Illumina HiSeq 2000	ERR247162	ERX221696	WGS	ERP002391
749906	ERA203594	gut metagenome	ILLUMINA	Illumina HiSeq 2000	ERR247150	ERX221684	WGS	ERP002391
749906	ERA203594	gut metagenome	ILLUMINA	Illumina HiSeq 2000	ERR247163	ERX221697	WGS	ERP002391
749906	ERA203594	gut metagenome	ILLUMINA	Illumina HiSeq 2000	ERR247141	ERX221675	WGS	ERP002391
749906	ERA203594	gut metagenome	ILLUMINA	Illumina HiSeq 2000	ERR247142	ERX221676	WGS	ERP002391
749906	ERA203594	gut metagenome	ILLUMINA	Illumina HiSeq 2000	ERR247170	ERX221704	WGS	ERP002391
749906	ERA203594	gut metagenome	ILLUMINA	Illumina HiSeq 2000	ERR247140	ERX221674	WGS	ERP002391
749906	ERA203594	gut metagenome	ILLUMINA	Illumina HiSeq 2000	ERR247171	ERX221705	WGS	ERP002391
749906	ERA203594	gut metagenome	ILLUMINA	Illumina HiSeq 2000	ERR247174	ERX221708	WGS	ERP002391
749906	ERA203594	gut metagenome	ILLUMINA	Illumina HiSeq 2000	ERR247172	ERX221706	WGS	ERP002391
749906	ERA203594	gut metagenome	ILLUMINA	Illumina HiSeq 2000	ERR247153	ERX221687	WGS	ERP002391
749906	ERA203594	gut metagenome	ILLUMINA	Illumina HiSeq 2000	ERR247148	ERX221682	WGS	ERP002391
749906	ERA203594	gut metagenome	ILLUMINA	Illumina HiSeq 2000	ERR247176	ERX221710	WGS	ERP002391
749906	ERA203594	gut metagenome	ILLUMINA	Illumina HiSeq 2000	ERR247160	ERX221694	WGS	ERP002391
749906	ERA203594	gut metagenome	ILLUMINA	Illumina HiSeq 2000	ERR247159	ERX221693	WGS	ERP002391
749906	ERA203594	gut metagenome	ILLUMINA	Illumina HiSeq 2000	ERR247167	ERX221701	WGS	ERP002391
749906	ERA203594	gut metagenome	ILLUMINA	Illumina HiSeq 2000	ERR247154	ERX221688	WGS	ERP002391
749906	ERA203594	gut metagenome	ILLUMINA	Illumina HiSeq 2000	ERR247165	ERX221699	WGS	ERP002391
749906	ERA203594	gut metagenome	ILLUMINA	Illumina HiSeq 2000	ERR247175	ERX221709	WGS	ERP002391
749906	ERA203594	gut metagenome	ILLUMINA	Illumina HiSeq 2000	ERR247169	ERX221703	WGS	ERP002391
749906	ERA203594	gut metagenome	ILLUMINA	Illumina HiSeq 2000	ERR247158	ERX221692	WGS	ERP002391
749906	ERA203594	gut metagenome	ILLUMINA	Illumina HiSeq 2000	ERR247173	ERX221707	WGS	ERP002391
749906	ERA204308	gut metagenome	ILLUMINA	Illumina HiSeq 2000	ERR248262	ERX222796	WGS	ERP002194
749906	ERA204308	gut metagenome	ILLUMINA	Illumina HiSeq 2000	ERR248263	ERX222797	WGS	ERP002194
749906	ERA204308	gut metagenome	ILLUMINA	Illumina HiSeq 2000	ERR248261	ERX222795	WGS	ERP002194
749906	ERA204308	gut metagenome	ILLUMINA	Illumina HiSeq 2000	ERR248260	ERX222794	WGS	ERP002194
408169	ERA205869	metagenomes	ILLUMINA	Illumina HiSeq 1000	ERR257714	ERX232248	WGS	ERP002450
408169	ERA205869	metagenomes	ILLUMINA	Illumina HiSeq 1000	ERR257713	ERX232247	WGS	ERP002450
408169	ERA205869	metagenomes	ILLUMINA	Illumina HiSeq 1000	ERR257715	ERX232249	WGS	ERP002450
408169	ERA205869	metagenomes	ILLUMINA	Illumina HiSeq 1000	ERR257716	ERX232250	WGS	ERP002450
408169	ERA212487	metagenomes	ILLUMINA	Illumina MiSeq	ERR272378	ERX246654	WGS	ERP002607
408169	ERA212487	metagenomes	ILLUMINA	Illumina MiSeq	ERR272375	ERX246651	WGS	ERP002607
408169	ERA212487	metagenomes	ILLUMINA	Illumina MiSeq	ERR272377	ERX246653	WGS	ERP002607
408169	ERA212487	metagenomes	ILLUMINA	Illumina MiSeq	ERR272376	ERX246652	WGS	ERP002607
408172	ERA282574	marine metagenome	ILLUMINA	Illumina HiSeq 2000	ERR413102	ERX379407	WGS	ERP004636
408170	ERA282701	human gut metagenome	ILLUMINA	Illumina HiSeq 2000	ERR414363	ERX380666	WGS	ERP004605
408170	ERA282701	human gut metagenome	ILLUMINA	Illumina HiSeq 2000	ERR414427	ERX380730	WGS	ERP004605
408170	ERA282701	human gut metagenome	ILLUMINA	Illumina HiSeq 2000	ERR414263	ERX380566	WGS	ERP004605
408170	ERA282701	human gut metagenome	ILLUMINA	Illumina HiSeq 2000	ERR414255	ERX380558	WGS	ERP004605
408170	ERA282701	human gut metagenome	ILLUMINA	Illumina HiSeq 2000	ERR414469	ERX380772	WGS	ERP004605
408170	ERA282701	human gut metagenome	ILLUMINA	Illumina HiSeq 2000	ERR414455	ERX380758	WGS	ERP004605
408170	ERA282701	human gut metagenome	ILLUMINA	Illumina HiSeq 2000	ERR414350	ERX380653	WGS	ERP004605
408170	ERA282701	human gut metagenome	ILLUMINA	Illumina HiSeq 2000	ERR414452	ERX380755	WGS	ERP004605
408170	ERA282701	human gut metagenome	ILLUMINA	Illumina HiSeq 2000	ERR414420	ERX380723	WGS	ERP004605
408170	ERA282701	human gut metagenome	ILLUMINA	Illumina HiSeq 2000	ERR414423	ERX380726	WGS	ERP004605
408170	ERA282701	human gut metagenome	ILLUMINA	Illumina HiSeq 2000	ERR414333	ERX380636	WGS	ERP004605
408170	ERA282701	human gut metagenome	ILLUMINA	Illumina HiSeq 2000	ERR414464	ERX380767	WGS	ERP004605
408170	ERA282701	human gut metagenome	ILLUMINA	Illumina HiSeq 2000	ERR414489	ERX380792	WGS	ERP004605
408170	ERA282701	human gut metagenome	ILLUMINA	Illumina HiSeq 2000	ERR414324	ERX380627	WGS	ERP004605
408170	ERA282701	human gut metagenome	ILLUMINA	Illumina HiSeq 2000	ERR414304	ERX380607	WGS	ERP004605
408170	ERA282701	human gut metagenome	ILLUMINA	Illumina HiSeq 2000	ERR414268	ERX380571	WGS	ERP004605
408170	ERA282701	human gut metagenome	ILLUMINA	Illumina HiSeq 2000	ERR414498	ERX380801	WGS	ERP004605
408170	ERA282701	human gut metagenome	ILLUMINA	Illumina HiSeq 2000	ERR414405	ERX380708	WGS	ERP004605
408170	ERA282701	human gut metagenome	ILLUMINA	Illumina HiSeq 2000	ERR414315	ERX380618	WGS	ERP004605
408170	ERA282701	human gut metagenome	ILLUMINA	Illumina HiSeq 2000	ERR414267	ERX380570	WGS	ERP004605
408170	ERA282701	human gut metagenome	ILLUMINA	Illumina HiSeq 2000	ERR414407	ERX380710	WGS	ERP004605
408170	ERA282701	human gut metagenome	ILLUMINA	Illumina HiSeq 2000	ERR414287	ERX380590	WGS	ERP004605
408170	ERA282701	human gut metagenome	ILLUMINA	Illumina HiSeq 2000	ERR414438	ERX380741	WGS	ERP004605
408170	ERA282701	human gut metagenome	ILLUMINA	Illumina HiSeq 2000	ERR414429	ERX380732	WGS	ERP004605
408170	ERA282701	human gut metagenome	ILLUMINA	Illumina HiSeq 2000	ERR414488	ERX380791	WGS	ERP004605
408170	ERA282701	human gut metagenome	ILLUMINA	Illumina HiSeq 2000	ERR414426	ERX380729	WGS	ERP004605
408170	ERA282701	human gut metagenome	ILLUMINA	Illumina HiSeq 2000	ERR414318	ERX380621	WGS	ERP004605
408170	ERA282701	human gut metagenome	ILLUMINA	Illumina HiSeq 2000	ERR414475	ERX380778	WGS	ERP004605
408170	ERA282701	human gut metagenome	ILLUMINA	Illumina HiSeq 2000	ERR414382	ERX380685	WGS	ERP004605
408170	ERA282701	human gut metagenome	ILLUMINA	Illumina HiSeq 2000	ERR414371	ERX380674	WGS	ERP004605
408170	ERA282701	human gut metagenome	ILLUMINA	Illumina HiSeq 2000	ERR414298	ERX380601	WGS	ERP004605
408170	ERA282701	human gut metagenome	ILLUMINA	Illumina HiSeq 2000	ERR414507	ERX380810	WGS	ERP004605
408170	ERA282701	human gut metagenome	ILLUMINA	Illumina HiSeq 2000	ERR414415	ERX380718	WGS	ERP004605
408170	ERA282701	human gut metagenome	ILLUMINA	Illumina HiSeq 2000	ERR414253	ERX380556	WGS	ERP004605
408170	ERA282701	human gut metagenome	ILLUMINA	Illumina HiSeq 2000	ERR414410	ERX380713	WGS	ERP004605
408170	ERA282701	human gut metagenome	ILLUMINA	Illumina HiSeq 2000	ERR414316	ERX380619	WGS	ERP004605
408170	ERA282701	human gut metagenome	ILLUMINA	Illumina HiSeq 2000	ERR414349	ERX380652	WGS	ERP004605
408170	ERA282701	human gut metagenome	ILLUMINA	Illumina HiSeq 2000	ERR414332	ERX380635	WGS	ERP004605
408170	ERA282701	human gut metagenome	ILLUMINA	Illumina HiSeq 2000	ERR414249	ERX380552	WGS	ERP004605
408170	ERA282701	human gut metagenome	ILLUMINA	Illumina HiSeq 2000	ERR414493	ERX380796	WGS	ERP004605
408170	ERA282701	human gut metagenome	ILLUMINA	Illumina HiSeq 2000	ERR414440	ERX380743	WGS	ERP004605
408170	ERA282701	human gut metagenome	ILLUMINA	Illumina HiSeq 2000	ERR414312	ERX380615	WGS	ERP004605
408170	ERA282701	human gut metagenome	ILLUMINA	Illumina HiSeq 2000	ERR414399	ERX380702	WGS	ERP004605
408170	ERA282701	human gut metagenome	ILLUMINA	Illumina HiSeq 2000	ERR414483	ERX380786	WGS	ERP004605
408170	ERA282701	human gut metagenome	ILLUMINA	Illumina HiSeq 2000	ERR414461	ERX380764	WGS	ERP004605
408170	ERA282701	human gut metagenome	ILLUMINA	Illumina HiSeq 2000	ERR414280	ERX380583	WGS	ERP004605
408170	ERA282701	human gut metagenome	ILLUMINA	Illumina HiSeq 2000	ERR414430	ERX380733	WGS	ERP004605
408170	ERA282701	human gut metagenome	ILLUMINA	Illumina HiSeq 2000	ERR414471	ERX380774	WGS	ERP004605
408170	ERA282701	human gut metagenome	ILLUMINA	Illumina HiSeq 2000	ERR414476	ERX380779	WGS	ERP004605
408170	ERA282701	human gut metagenome	ILLUMINA	Illumina HiSeq 2000	ERR414302	ERX380605	WGS	ERP004605
408170	ERA282701	human gut metagenome	ILLUMINA	Illumina HiSeq 2000	ERR414479	ERX380782	WGS	ERP004605
408170	ERA282701	human gut metagenome	ILLUMINA	Illumina HiSeq 2000	ERR414300	ERX380603	WGS	ERP004605
408170	ERA282701	human gut metagenome	ILLUMINA	Illumina HiSeq 2000	ERR414282	ERX380585	WGS	ERP004605
408170	ERA282701	human gut metagenome	ILLUMINA	Illumina HiSeq 2000	ERR414241	ERX380544	WGS	ERP004605
408170	ERA282701	human gut metagenome	ILLUMINA	Illumina HiSeq 2000	ERR414364	ERX380667	WGS	ERP004605
408170	ERA282701	human gut metagenome	ILLUMINA	Illumina HiSeq 2000	ERR414344	ERX380647	WGS	ERP004605
408170	ERA282701	human gut metagenome	ILLUMINA	Illumina HiSeq 2000	ERR414232	ERX380535	WGS	ERP004605
408170	ERA282701	human gut metagenome	ILLUMINA	Illumina HiSeq 2000	ERR414252	ERX380555	WGS	ERP004605
408170	ERA282701	human gut metagenome	ILLUMINA	Illumina HiSeq 2000	ERR414286	ERX380589	WGS	ERP004605
408170	ERA282701	human gut metagenome	ILLUMINA	Illumina HiSeq 2000	ERR414355	ERX380658	WGS	ERP004605
408170	ERA282701	human gut metagenome	ILLUMINA	Illumina HiSeq 2000	ERR414408	ERX380711	WGS	ERP004605
408170	ERA282701	human gut metagenome	ILLUMINA	Illumina HiSeq 2000	ERR414456	ERX380759	WGS	ERP004605
408170	ERA282701	human gut metagenome	ILLUMINA	Illumina HiSeq 2000	ERR414266	ERX380569	WGS	ERP004605
408170	ERA282701	human gut metagenome	ILLUMINA	Illumina HiSeq 2000	ERR414348	ERX380651	WGS	ERP004605
408170	ERA282701	human gut metagenome	ILLUMINA	Illumina HiSeq 2000	ERR414422	ERX380725	WGS	ERP004605
408170	ERA282701	human gut metagenome	ILLUMINA	Illumina HiSeq 2000	ERR414337	ERX380640	WGS	ERP004605
408170	ERA282701	human gut metagenome	ILLUMINA	Illumina HiSeq 2000	ERR414234	ERX380537	WGS	ERP004605
408170	ERA282701	human gut metagenome	ILLUMINA	Illumina HiSeq 2000	ERR414425	ERX380728	WGS	ERP004605
408170	ERA282701	human gut metagenome	ILLUMINA	Illumina HiSeq 2000	ERR414374	ERX380677	WGS	ERP004605
408170	ERA282701	human gut metagenome	ILLUMINA	Illumina HiSeq 2000	ERR414419	ERX380722	WGS	ERP004605
408170	ERA282701	human gut metagenome	ILLUMINA	Illumina HiSeq 2000	ERR414275	ERX380578	WGS	ERP004605
408170	ERA282701	human gut metagenome	ILLUMINA	Illumina HiSeq 2000	ERR414260	ERX380563	WGS	ERP004605
408170	ERA282701	human gut metagenome	ILLUMINA	Illumina HiSeq 2000	ERR414387	ERX380690	WGS	ERP004605
408170	ERA282701	human gut metagenome	ILLUMINA	Illumina HiSeq 2000	ERR414230	ERX380533	WGS	ERP004605
408170	ERA282701	human gut metagenome	ILLUMINA	Illumina HiSeq 2000	ERR414436	ERX380739	WGS	ERP004605
408170	ERA282701	human gut metagenome	ILLUMINA	Illumina HiSeq 2000	ERR414247	ERX380550	WGS	ERP004605
408170	ERA282701	human gut metagenome	ILLUMINA	Illumina HiSeq 2000	ERR414331	ERX380634	WGS	ERP004605
408170	ERA282701	human gut metagenome	ILLUMINA	Illumina HiSeq 2000	ERR414445	ERX380748	WGS	ERP004605
408170	ERA282701	human gut metagenome	ILLUMINA	Illumina HiSeq 2000	ERR414288	ERX380591	WGS	ERP004605
408170	ERA282701	human gut metagenome	ILLUMINA	Illumina HiSeq 2000	ERR414283	ERX380586	WGS	ERP004605
408170	ERA282701	human gut metagenome	ILLUMINA	Illumina HiSeq 2000	ERR414368	ERX380671	WGS	ERP004605
408170	ERA282701	human gut metagenome	ILLUMINA	Illumina HiSeq 2000	ERR414381	ERX380684	WGS	ERP004605
408170	ERA282701	human gut metagenome	ILLUMINA	Illumina HiSeq 2000	ERR414390	ERX380693	WGS	ERP004605
408170	ERA282701	human gut metagenome	ILLUMINA	Illumina HiSeq 2000	ERR414417	ERX380720	WGS	ERP004605
408170	ERA282701	human gut metagenome	ILLUMINA	Illumina HiSeq 2000	ERR414442	ERX380745	WGS	ERP004605
408170	ERA282701	human gut metagenome	ILLUMINA	Illumina HiSeq 2000	ERR414466	ERX380769	WGS	ERP004605
408170	ERA282701	human gut metagenome	ILLUMINA	Illumina HiSeq 2000	ERR414359	ERX380662	WGS	ERP004605
408170	ERA282701	human gut metagenome	ILLUMINA	Illumina HiSeq 2000	ERR414432	ERX380735	WGS	ERP004605
408170	ERA282701	human gut metagenome	ILLUMINA	Illumina HiSeq 2000	ERR414243	ERX380546	WGS	ERP004605
408170	ERA282701	human gut metagenome	ILLUMINA	Illumina HiSeq 2000	ERR414292	ERX380595	WGS	ERP004605
408170	ERA282701	human gut metagenome	ILLUMINA	Illumina HiSeq 2000	ERR414389	ERX380692	WGS	ERP004605
408170	ERA282701	human gut metagenome	ILLUMINA	Illumina HiSeq 2000	ERR414385	ERX380688	WGS	ERP004605
408170	ERA282701	human gut metagenome	ILLUMINA	Illumina HiSeq 2000	ERR414485	ERX380788	WGS	ERP004605
408170	ERA282701	human gut metagenome	ILLUMINA	Illumina HiSeq 2000	ERR414258	ERX380561	WGS	ERP004605
408170	ERA282701	human gut metagenome	ILLUMINA	Illumina HiSeq 2000	ERR414236	ERX380539	WGS	ERP004605
408170	ERA282701	human gut metagenome	ILLUMINA	Illumina HiSeq 2000	ERR414240	ERX380543	WGS	ERP004605
408170	ERA282701	human gut metagenome	ILLUMINA	Illumina HiSeq 2000	ERR414396	ERX380699	WGS	ERP004605
408170	ERA282701	human gut metagenome	ILLUMINA	Illumina HiSeq 2000	ERR414278	ERX380581	WGS	ERP004605
408170	ERA282701	human gut metagenome	ILLUMINA	Illumina HiSeq 2000	ERR414352	ERX380655	WGS	ERP004605
408170	ERA282701	human gut metagenome	ILLUMINA	Illumina HiSeq 2000	ERR414335	ERX380638	WGS	ERP004605
408170	ERA282701	human gut metagenome	ILLUMINA	Illumina HiSeq 2000	ERR414494	ERX380797	WGS	ERP004605
408170	ERA282701	human gut metagenome	ILLUMINA	Illumina HiSeq 2000	ERR414343	ERX380646	WGS	ERP004605
408170	ERA282701	human gut metagenome	ILLUMINA	Illumina HiSeq 2000	ERR414305	ERX380608	WGS	ERP004605
408170	ERA282701	human gut metagenome	ILLUMINA	Illumina HiSeq 2000	ERR414307	ERX380610	WGS	ERP004605
408170	ERA282701	human gut metagenome	ILLUMINA	Illumina HiSeq 2000	ERR414386	ERX380689	WGS	ERP004605
408170	ERA282701	human gut metagenome	ILLUMINA	Illumina HiSeq 2000	ERR414272	ERX380575	WGS	ERP004605
408170	ERA282701	human gut metagenome	ILLUMINA	Illumina HiSeq 2000	ERR414339	ERX380642	WGS	ERP004605
408170	ERA282701	human gut metagenome	ILLUMINA	Illumina HiSeq 2000	ERR414482	ERX380785	WGS	ERP004605
408170	ERA282701	human gut metagenome	ILLUMINA	Illumina HiSeq 2000	ERR414270	ERX380573	WGS	ERP004605
408170	ERA282701	human gut metagenome	ILLUMINA	Illumina HiSeq 2000	ERR414327	ERX380630	WGS	ERP004605
408170	ERA282701	human gut metagenome	ILLUMINA	Illumina HiSeq 2000	ERR414367	ERX380670	WGS	ERP004605
408170	ERA282701	human gut metagenome	ILLUMINA	Illumina HiSeq 2000	ERR414449	ERX380752	WGS	ERP004605
408170	ERA282701	human gut metagenome	ILLUMINA	Illumina HiSeq 2000	ERR414392	ERX380695	WGS	ERP004605
408170	ERA282701	human gut metagenome	ILLUMINA	Illumina HiSeq 2000	ERR414271	ERX380574	WGS	ERP004605
408170	ERA282701	human gut metagenome	ILLUMINA	Illumina HiSeq 2000	ERR414384	ERX380687	WGS	ERP004605
408170	ERA282701	human gut metagenome	ILLUMINA	Illumina HiSeq 2000	ERR414317	ERX380620	WGS	ERP004605
408170	ERA282701	human gut metagenome	ILLUMINA	Illumina HiSeq 2000	ERR414474	ERX380777	WGS	ERP004605
408170	ERA282701	human gut metagenome	ILLUMINA	Illumina HiSeq 2000	ERR414323	ERX380626	WGS	ERP004605
408170	ERA282701	human gut metagenome	ILLUMINA	Illumina HiSeq 2000	ERR414378	ERX380681	WGS	ERP004605
408170	ERA282701	human gut metagenome	ILLUMINA	Illumina HiSeq 2000	ERR414402	ERX380705	WGS	ERP004605
408170	ERA282701	human gut metagenome	ILLUMINA	Illumina HiSeq 2000	ERR414503	ERX380806	WGS	ERP004605
408170	ERA282701	human gut metagenome	ILLUMINA	Illumina HiSeq 2000	ERR414462	ERX380765	WGS	ERP004605
408170	ERA282701	human gut metagenome	ILLUMINA	Illumina HiSeq 2000	ERR414477	ERX380780	WGS	ERP004605
408170	ERA282701	human gut metagenome	ILLUMINA	Illumina HiSeq 2000	ERR414472	ERX380775	WGS	ERP004605
408170	ERA282701	human gut metagenome	ILLUMINA	Illumina HiSeq 2000	ERR414380	ERX380683	WGS	ERP004605
408170	ERA282701	human gut metagenome	ILLUMINA	Illumina HiSeq 2000	ERR414435	ERX380738	WGS	ERP004605
408170	ERA282701	human gut metagenome	ILLUMINA	Illumina HiSeq 2000	ERR414297	ERX380600	WGS	ERP004605
408170	ERA282701	human gut metagenome	ILLUMINA	Illumina HiSeq 2000	ERR414250	ERX380553	WGS	ERP004605
408170	ERA282701	human gut metagenome	ILLUMINA	Illumina HiSeq 2000	ERR414403	ERX380706	WGS	ERP004605
408170	ERA282701	human gut metagenome	ILLUMINA	Illumina HiSeq 2000	ERR414398	ERX380701	WGS	ERP004605
408170	ERA282701	human gut metagenome	ILLUMINA	Illumina HiSeq 2000	ERR414362	ERX380665	WGS	ERP004605
408170	ERA282701	human gut metagenome	ILLUMINA	Illumina HiSeq 2000	ERR414281	ERX380584	WGS	ERP004605
408170	ERA282701	human gut metagenome	ILLUMINA	Illumina HiSeq 2000	ERR414256	ERX380559	WGS	ERP004605
408170	ERA282701	human gut metagenome	ILLUMINA	Illumina HiSeq 2000	ERR414354	ERX380657	WGS	ERP004605
408170	ERA282701	human gut metagenome	ILLUMINA	Illumina HiSeq 2000	ERR414421	ERX380724	WGS	ERP004605
408170	ERA282701	human gut metagenome	ILLUMINA	Illumina HiSeq 2000	ERR414251	ERX380554	WGS	ERP004605
408170	ERA282701	human gut metagenome	ILLUMINA	Illumina HiSeq 2000	ERR414291	ERX380594	WGS	ERP004605
408170	ERA282701	human gut metagenome	ILLUMINA	Illumina HiSeq 2000	ERR414447	ERX380750	WGS	ERP004605
408170	ERA282701	human gut metagenome	ILLUMINA	Illumina HiSeq 2000	ERR414393	ERX380696	WGS	ERP004605
408170	ERA282701	human gut metagenome	ILLUMINA	Illumina HiSeq 2000	ERR414261	ERX380564	WGS	ERP004605
408170	ERA282701	human gut metagenome	ILLUMINA	Illumina HiSeq 2000	ERR414446	ERX380749	WGS	ERP004605
408170	ERA282701	human gut metagenome	ILLUMINA	Illumina HiSeq 2000	ERR414330	ERX380633	WGS	ERP004605
408170	ERA282701	human gut metagenome	ILLUMINA	Illumina HiSeq 2000	ERR414443	ERX380746	WGS	ERP004605
408170	ERA282701	human gut metagenome	ILLUMINA	Illumina HiSeq 2000	ERR414303	ERX380606	WGS	ERP004605
408170	ERA282701	human gut metagenome	ILLUMINA	Illumina HiSeq 2000	ERR414296	ERX380599	WGS	ERP004605
408170	ERA282701	human gut metagenome	ILLUMINA	Illumina HiSeq 2000	ERR414487	ERX380790	WGS	ERP004605
408170	ERA282701	human gut metagenome	ILLUMINA	Illumina HiSeq 2000	ERR414416	ERX380719	WGS	ERP004605
408170	ERA282701	human gut metagenome	ILLUMINA	Illumina HiSeq 2000	ERR414301	ERX380604	WGS	ERP004605
408170	ERA282701	human gut metagenome	ILLUMINA	Illumina HiSeq 2000	ERR414295	ERX380598	WGS	ERP004605
408170	ERA282701	human gut metagenome	ILLUMINA	Illumina HiSeq 2000	ERR414470	ERX380773	WGS	ERP004605
408170	ERA282701	human gut metagenome	ILLUMINA	Illumina HiSeq 2000	ERR414428	ERX380731	WGS	ERP004605
408170	ERA282701	human gut metagenome	ILLUMINA	Illumina HiSeq 2000	ERR414510	ERX380813	WGS	ERP004605
408170	ERA282701	human gut metagenome	ILLUMINA	Illumina HiSeq 2000	ERR414259	ERX380562	WGS	ERP004605
408170	ERA282701	human gut metagenome	ILLUMINA	Illumina HiSeq 2000	ERR414233	ERX380536	WGS	ERP004605
408170	ERA282701	human gut metagenome	ILLUMINA	Illumina HiSeq 2000	ERR414375	ERX380678	WGS	ERP004605
408170	ERA282701	human gut metagenome	ILLUMINA	Illumina HiSeq 2000	ERR414274	ERX380577	WGS	ERP004605
408170	ERA282701	human gut metagenome	ILLUMINA	Illumina HiSeq 2000	ERR414465	ERX380768	WGS	ERP004605
408170	ERA282701	human gut metagenome	ILLUMINA	Illumina HiSeq 2000	ERR414257	ERX380560	WGS	ERP004605
408170	ERA282701	human gut metagenome	ILLUMINA	Illumina HiSeq 2000	ERR414342	ERX380645	WGS	ERP004605
408170	ERA282701	human gut metagenome	ILLUMINA	Illumina HiSeq 2000	ERR414264	ERX380567	WGS	ERP004605
408170	ERA282701	human gut metagenome	ILLUMINA	Illumina HiSeq 2000	ERR414379	ERX380682	WGS	ERP004605
408170	ERA282701	human gut metagenome	ILLUMINA	Illumina HiSeq 2000	ERR414391	ERX380694	WGS	ERP004605
408170	ERA282701	human gut metagenome	ILLUMINA	Illumina HiSeq 2000	ERR414353	ERX380656	WGS	ERP004605
408170	ERA282701	human gut metagenome	ILLUMINA	Illumina HiSeq 2000	ERR414468	ERX380771	WGS	ERP004605
408170	ERA282701	human gut metagenome	ILLUMINA	Illumina HiSeq 2000	ERR414313	ERX380616	WGS	ERP004605
408170	ERA282701	human gut metagenome	ILLUMINA	Illumina HiSeq 2000	ERR414400	ERX380703	WGS	ERP004605
408170	ERA282701	human gut metagenome	ILLUMINA	Illumina HiSeq 2000	ERR414306	ERX380609	WGS	ERP004605
408170	ERA282701	human gut metagenome	ILLUMINA	Illumina HiSeq 2000	ERR414448	ERX380751	WGS	ERP004605
408170	ERA282701	human gut metagenome	ILLUMINA	Illumina HiSeq 2000	ERR414383	ERX380686	WGS	ERP004605
408170	ERA282701	human gut metagenome	ILLUMINA	Illumina HiSeq 2000	ERR414509	ERX380812	WGS	ERP004605
408170	ERA282701	human gut metagenome	ILLUMINA	Illumina HiSeq 2000	ERR414404	ERX380707	WGS	ERP004605
408170	ERA282701	human gut metagenome	ILLUMINA	Illumina HiSeq 2000	ERR414480	ERX380783	WGS	ERP004605
408170	ERA282701	human gut metagenome	ILLUMINA	Illumina HiSeq 2000	ERR414289	ERX380592	WGS	ERP004605
408170	ERA282701	human gut metagenome	ILLUMINA	Illumina HiSeq 2000	ERR414345	ERX380648	WGS	ERP004605
408170	ERA282701	human gut metagenome	ILLUMINA	Illumina HiSeq 2000	ERR414500	ERX380803	WGS	ERP004605
408170	ERA282701	human gut metagenome	ILLUMINA	Illumina HiSeq 2000	ERR414409	ERX380712	WGS	ERP004605
408170	ERA282701	human gut metagenome	ILLUMINA	Illumina HiSeq 2000	ERR414497	ERX380800	WGS	ERP004605
408170	ERA282701	human gut metagenome	ILLUMINA	Illumina HiSeq 2000	ERR414351	ERX380654	WGS	ERP004605
408170	ERA282701	human gut metagenome	ILLUMINA	Illumina HiSeq 2000	ERR414439	ERX380742	WGS	ERP004605
408170	ERA282701	human gut metagenome	ILLUMINA	Illumina HiSeq 2000	ERR414294	ERX380597	WGS	ERP004605
408170	ERA282701	human gut metagenome	ILLUMINA	Illumina HiSeq 2000	ERR414276	ERX380579	WGS	ERP004605
408170	ERA282701	human gut metagenome	ILLUMINA	Illumina HiSeq 2000	ERR414238	ERX380541	WGS	ERP004605
408170	ERA282701	human gut metagenome	ILLUMINA	Illumina HiSeq 2000	ERR414265	ERX380568	WGS	ERP004605
408170	ERA282701	human gut metagenome	ILLUMINA	Illumina HiSeq 2000	ERR414441	ERX380744	WGS	ERP004605
408170	ERA282701	human gut metagenome	ILLUMINA	Illumina HiSeq 2000	ERR414373	ERX380676	WGS	ERP004605
408170	ERA282701	human gut metagenome	ILLUMINA	Illumina HiSeq 2000	ERR414394	ERX380697	WGS	ERP004605
408170	ERA282701	human gut metagenome	ILLUMINA	Illumina HiSeq 2000	ERR414418	ERX380721	WGS	ERP004605
408170	ERA282701	human gut metagenome	ILLUMINA	Illumina HiSeq 2000	ERR414458	ERX380761	WGS	ERP004605
408170	ERA282701	human gut metagenome	ILLUMINA	Illumina HiSeq 2000	ERR414357	ERX380660	WGS	ERP004605
408170	ERA282701	human gut metagenome	ILLUMINA	Illumina HiSeq 2000	ERR414231	ERX380534	WGS	ERP004605
408170	ERA282701	human gut metagenome	ILLUMINA	Illumina HiSeq 2000	ERR414437	ERX380740	WGS	ERP004605
408170	ERA282701	human gut metagenome	ILLUMINA	Illumina HiSeq 2000	ERR414388	ERX380691	WGS	ERP004605
408170	ERA282701	human gut metagenome	ILLUMINA	Illumina HiSeq 2000	ERR414366	ERX380669	WGS	ERP004605
408170	ERA282701	human gut metagenome	ILLUMINA	Illumina HiSeq 2000	ERR414269	ERX380572	WGS	ERP004605
408170	ERA282701	human gut metagenome	ILLUMINA	Illumina HiSeq 2000	ERR414273	ERX380576	WGS	ERP004605
408170	ERA282701	human gut metagenome	ILLUMINA	Illumina HiSeq 2000	ERR414505	ERX380808	WGS	ERP004605
408170	ERA282701	human gut metagenome	ILLUMINA	Illumina HiSeq 2000	ERR414486	ERX380789	WGS	ERP004605
408170	ERA282701	human gut metagenome	ILLUMINA	Illumina HiSeq 2000	ERR414358	ERX380661	WGS	ERP004605
408170	ERA282701	human gut metagenome	ILLUMINA	Illumina HiSeq 2000	ERR414322	ERX380625	WGS	ERP004605
408170	ERA282701	human gut metagenome	ILLUMINA	Illumina HiSeq 2000	ERR414508	ERX380811	WGS	ERP004605
408170	ERA282701	human gut metagenome	ILLUMINA	Illumina HiSeq 2000	ERR414361	ERX380664	WGS	ERP004605
408170	ERA282701	human gut metagenome	ILLUMINA	Illumina HiSeq 2000	ERR414473	ERX380776	WGS	ERP004605
408170	ERA282701	human gut metagenome	ILLUMINA	Illumina HiSeq 2000	ERR414370	ERX380673	WGS	ERP004605
408170	ERA282701	human gut metagenome	ILLUMINA	Illumina HiSeq 2000	ERR414290	ERX380593	WGS	ERP004605
408170	ERA282701	human gut metagenome	ILLUMINA	Illumina HiSeq 2000	ERR414484	ERX380787	WGS	ERP004605
408170	ERA282701	human gut metagenome	ILLUMINA	Illumina HiSeq 2000	ERR414284	ERX380587	WGS	ERP004605
408170	ERA282701	human gut metagenome	ILLUMINA	Illumina HiSeq 2000	ERR414328	ERX380631	WGS	ERP004605
408170	ERA282701	human gut metagenome	ILLUMINA	Illumina HiSeq 2000	ERR414369	ERX380672	WGS	ERP004605
408170	ERA282701	human gut metagenome	ILLUMINA	Illumina HiSeq 2000	ERR414334	ERX380637	WGS	ERP004605
408170	ERA282701	human gut metagenome	ILLUMINA	Illumina HiSeq 2000	ERR414372	ERX380675	WGS	ERP004605
408170	ERA282701	human gut metagenome	ILLUMINA	Illumina HiSeq 2000	ERR414502	ERX380805	WGS	ERP004605
408170	ERA282701	human gut metagenome	ILLUMINA	Illumina HiSeq 2000	ERR414338	ERX380641	WGS	ERP004605
408170	ERA282701	human gut metagenome	ILLUMINA	Illumina HiSeq 2000	ERR414450	ERX380753	WGS	ERP004605
408170	ERA282701	human gut metagenome	ILLUMINA	Illumina HiSeq 2000	ERR414245	ERX380548	WGS	ERP004605
408170	ERA282701	human gut metagenome	ILLUMINA	Illumina HiSeq 2000	ERR414329	ERX380632	WGS	ERP004605
408170	ERA282701	human gut metagenome	ILLUMINA	Illumina HiSeq 2000	ERR414377	ERX380680	WGS	ERP004605
408170	ERA282701	human gut metagenome	ILLUMINA	Illumina HiSeq 2000	ERR414309	ERX380612	WGS	ERP004605
408170	ERA282701	human gut metagenome	ILLUMINA	Illumina HiSeq 2000	ERR414244	ERX380547	WGS	ERP004605
408170	ERA282701	human gut metagenome	ILLUMINA	Illumina HiSeq 2000	ERR414246	ERX380549	WGS	ERP004605
408170	ERA282701	human gut metagenome	ILLUMINA	Illumina HiSeq 2000	ERR414492	ERX380795	WGS	ERP004605
408170	ERA282701	human gut metagenome	ILLUMINA	Illumina HiSeq 2000	ERR414411	ERX380714	WGS	ERP004605
408170	ERA282701	human gut metagenome	ILLUMINA	Illumina HiSeq 2000	ERR414463	ERX380766	WGS	ERP004605
408170	ERA282701	human gut metagenome	ILLUMINA	Illumina HiSeq 2000	ERR414321	ERX380624	WGS	ERP004605
408170	ERA282701	human gut metagenome	ILLUMINA	Illumina HiSeq 2000	ERR414496	ERX380799	WGS	ERP004605
408170	ERA282701	human gut metagenome	ILLUMINA	Illumina HiSeq 2000	ERR414239	ERX380542	WGS	ERP004605
408170	ERA282701	human gut metagenome	ILLUMINA	Illumina HiSeq 2000	ERR414285	ERX380588	WGS	ERP004605
408170	ERA282701	human gut metagenome	ILLUMINA	Illumina HiSeq 2000	ERR414504	ERX380807	WGS	ERP004605
408170	ERA282701	human gut metagenome	ILLUMINA	Illumina HiSeq 2000	ERR414356	ERX380659	WGS	ERP004605
408170	ERA282701	human gut metagenome	ILLUMINA	Illumina HiSeq 2000	ERR414451	ERX380754	WGS	ERP004605
408170	ERA282701	human gut metagenome	ILLUMINA	Illumina HiSeq 2000	ERR414235	ERX380538	WGS	ERP004605
408170	ERA282701	human gut metagenome	ILLUMINA	Illumina HiSeq 2000	ERR414242	ERX380545	WGS	ERP004605
408170	ERA282701	human gut metagenome	ILLUMINA	Illumina HiSeq 2000	ERR414444	ERX380747	WGS	ERP004605
408170	ERA282701	human gut metagenome	ILLUMINA	Illumina HiSeq 2000	ERR414395	ERX380698	WGS	ERP004605
408170	ERA282701	human gut metagenome	ILLUMINA	Illumina HiSeq 2000	ERR414262	ERX380565	WGS	ERP004605
408170	ERA282701	human gut metagenome	ILLUMINA	Illumina HiSeq 2000	ERR414413	ERX380716	WGS	ERP004605
408170	ERA282701	human gut metagenome	ILLUMINA	Illumina HiSeq 2000	ERR414453	ERX380756	WGS	ERP004605
408170	ERA282701	human gut metagenome	ILLUMINA	Illumina HiSeq 2000	ERR414406	ERX380709	WGS	ERP004605
408170	ERA282701	human gut metagenome	ILLUMINA	Illumina HiSeq 2000	ERR414319	ERX380622	WGS	ERP004605
408170	ERA282701	human gut metagenome	ILLUMINA	Illumina HiSeq 2000	ERR414314	ERX380617	WGS	ERP004605
408170	ERA282701	human gut metagenome	ILLUMINA	Illumina HiSeq 2000	ERR414279	ERX380582	WGS	ERP004605
408170	ERA282701	human gut metagenome	ILLUMINA	Illumina HiSeq 2000	ERR414308	ERX380611	WGS	ERP004605
408170	ERA282701	human gut metagenome	ILLUMINA	Illumina HiSeq 2000	ERR414293	ERX380596	WGS	ERP004605
408170	ERA282701	human gut metagenome	ILLUMINA	Illumina HiSeq 2000	ERR414376	ERX380679	WGS	ERP004605
408170	ERA282701	human gut metagenome	ILLUMINA	Illumina HiSeq 2000	ERR414248	ERX380551	WGS	ERP004605
408170	ERA282701	human gut metagenome	ILLUMINA	Illumina HiSeq 2000	ERR414491	ERX380794	WGS	ERP004605
408170	ERA282701	human gut metagenome	ILLUMINA	Illumina HiSeq 2000	ERR414310	ERX380613	WGS	ERP004605
408170	ERA282701	human gut metagenome	ILLUMINA	Illumina HiSeq 2000	ERR414341	ERX380644	WGS	ERP004605
408170	ERA282701	human gut metagenome	ILLUMINA	Illumina HiSeq 2000	ERR414467	ERX380770	WGS	ERP004605
408170	ERA282701	human gut metagenome	ILLUMINA	Illumina HiSeq 2000	ERR414459	ERX380762	WGS	ERP004605
408170	ERA282701	human gut metagenome	ILLUMINA	Illumina HiSeq 2000	ERR414311	ERX380614	WGS	ERP004605
408170	ERA282701	human gut metagenome	ILLUMINA	Illumina HiSeq 2000	ERR414299	ERX380602	WGS	ERP004605
408170	ERA282701	human gut metagenome	ILLUMINA	Illumina HiSeq 2000	ERR414478	ERX380781	WGS	ERP004605
408170	ERA282701	human gut metagenome	ILLUMINA	Illumina HiSeq 2000	ERR414326	ERX380629	WGS	ERP004605
408170	ERA282701	human gut metagenome	ILLUMINA	Illumina HiSeq 2000	ERR414325	ERX380628	WGS	ERP004605
408170	ERA282701	human gut metagenome	ILLUMINA	Illumina HiSeq 2000	ERR414360	ERX380663	WGS	ERP004605
408170	ERA282701	human gut metagenome	ILLUMINA	Illumina HiSeq 2000	ERR414431	ERX380734	WGS	ERP004605
408170	ERA282701	human gut metagenome	ILLUMINA	Illumina HiSeq 2000	ERR414320	ERX380623	WGS	ERP004605
408170	ERA282701	human gut metagenome	ILLUMINA	Illumina HiSeq 2000	ERR414495	ERX380798	WGS	ERP004605
408170	ERA282701	human gut metagenome	ILLUMINA	Illumina HiSeq 2000	ERR414277	ERX380580	WGS	ERP004605
408170	ERA282701	human gut metagenome	ILLUMINA	Illumina HiSeq 2000	ERR414336	ERX380639	WGS	ERP004605
408170	ERA282701	human gut metagenome	ILLUMINA	Illumina HiSeq 2000	ERR414434	ERX380737	WGS	ERP004605
408170	ERA282701	human gut metagenome	ILLUMINA	Illumina HiSeq 2000	ERR414412	ERX380715	WGS	ERP004605
408170	ERA282701	human gut metagenome	ILLUMINA	Illumina HiSeq 2000	ERR414460	ERX380763	WGS	ERP004605
408170	ERA282701	human gut metagenome	ILLUMINA	Illumina HiSeq 2000	ERR414397	ERX380700	WGS	ERP004605
408170	ERA282701	human gut metagenome	ILLUMINA	Illumina HiSeq 2000	ERR414481	ERX380784	WGS	ERP004605
408170	ERA282701	human gut metagenome	ILLUMINA	Illumina HiSeq 2000	ERR414424	ERX380727	WGS	ERP004605
408170	ERA282701	human gut metagenome	ILLUMINA	Illumina HiSeq 2000	ERR414433	ERX380736	WGS	ERP004605
408170	ERA282701	human gut metagenome	ILLUMINA	Illumina HiSeq 2000	ERR414454	ERX380757	WGS	ERP004605
408170	ERA282701	human gut metagenome	ILLUMINA	Illumina HiSeq 2000	ERR414346	ERX380649	WGS	ERP004605
408170	ERA282701	human gut metagenome	ILLUMINA	Illumina HiSeq 2000	ERR414501	ERX380804	WGS	ERP004605
408170	ERA282701	human gut metagenome	ILLUMINA	Illumina HiSeq 2000	ERR414506	ERX380809	WGS	ERP004605
408170	ERA282701	human gut metagenome	ILLUMINA	Illumina HiSeq 2000	ERR414340	ERX380643	WGS	ERP004605
408170	ERA282701	human gut metagenome	ILLUMINA	Illumina HiSeq 2000	ERR414347	ERX380650	WGS	ERP004605
408170	ERA282701	human gut metagenome	ILLUMINA	Illumina HiSeq 2000	ERR414237	ERX380540	WGS	ERP004605
408170	ERA282701	human gut metagenome	ILLUMINA	Illumina HiSeq 2000	ERR414365	ERX380668	WGS	ERP004605
408170	ERA282701	human gut metagenome	ILLUMINA	Illumina HiSeq 2000	ERR414490	ERX380793	WGS	ERP004605
408170	ERA282701	human gut metagenome	ILLUMINA	Illumina HiSeq 2000	ERR414457	ERX380760	WGS	ERP004605
408170	ERA282701	human gut metagenome	ILLUMINA	Illumina HiSeq 2000	ERR414499	ERX380802	WGS	ERP004605
408170	ERA282701	human gut metagenome	ILLUMINA	Illumina HiSeq 2000	ERR414254	ERX380557	WGS	ERP004605
408170	ERA282701	human gut metagenome	ILLUMINA	Illumina HiSeq 2000	ERR414401	ERX380704	WGS	ERP004605
408170	ERA282701	human gut metagenome	ILLUMINA	Illumina HiSeq 2000	ERR414414	ERX380717	WGS	ERP004605
410658	ERA287550	soil metagenome	ILLUMINA	Illumina HiSeq 2000	ERR436055	ERX402718	WGS	ERP004492
410658	ERA287550	soil metagenome	ILLUMINA	Illumina HiSeq 2000	ERR436053	ERX402716	WGS	ERP004492
410658	ERA287550	soil metagenome	ILLUMINA	Illumina HiSeq 2000	ERR436051	ERX402714	WGS	ERP004492
410658	ERA287550	soil metagenome	ILLUMINA	Illumina HiSeq 2000	ERR436052	ERX402715	WGS	ERP004492
410658	ERA287550	soil metagenome	ILLUMINA	Illumina HiSeq 2000	ERR436057	ERX402720	WGS	ERP004492
410658	ERA287550	soil metagenome	ILLUMINA	Illumina HiSeq 2000	ERR436056	ERX402719	WGS	ERP004492
410658	ERA287550	soil metagenome	ILLUMINA	Illumina HiSeq 2000	ERR436054	ERX402717	WGS	ERP004492
410658	ERA287550	soil metagenome	ILLUMINA	Illumina HiSeq 2000	ERR436058	ERX402721	WGS	ERP004492
1647806	ERA297642	lake water metagenome	ILLUMINA	Illumina MiSeq	ERR472738	ERX438531	WGS	ERP005489
1647806	ERA297642	lake water metagenome	ILLUMINA	Illumina MiSeq	ERR472739	ERX438532	WGS	ERP005489
646099	ERA298159	human metagenome	ILLUMINA	Illumina MiSeq	ERR472949	ERX438742	WGS	ERP005507
749907	ERA300743	sediment metagenome	ILLUMINA	Illumina HiSeq 2000	ERR476714	ERX442546	WGS	ERP005569
749907	ERA300743	sediment metagenome	ILLUMINA	Illumina HiSeq 2000	ERR476713	ERX442545	WGS	ERP005569
410658	ERA301184	soil metagenome	ILLUMINA	Illumina MiSeq	ERR476944	ERX442776	WGS	ERP005307
410658	ERA301184	soil metagenome	ILLUMINA	Illumina MiSeq	ERR476945	ERX442777	WGS	ERP005307
410658	ERA301184	soil metagenome	ILLUMINA	Illumina MiSeq	ERR476946	ERX442778	WGS	ERP005307
410658	ERA301184	soil metagenome	ILLUMINA	Illumina MiSeq	ERR476941	ERX442773	WGS	ERP005307
410658	ERA301184	soil metagenome	ILLUMINA	Illumina MiSeq	ERR476942	ERX442774	WGS	ERP005307
410658	ERA301184	soil metagenome	ILLUMINA	Illumina MiSeq	ERR476939	ERX442771	WGS	ERP005307
410658	ERA301184	soil metagenome	ILLUMINA	Illumina MiSeq	ERR476938	ERX442770	WGS	ERP005307
410658	ERA301184	soil metagenome	ILLUMINA	Illumina MiSeq	ERR476940	ERX442772	WGS	ERP005307
410658	ERA301184	soil metagenome	ILLUMINA	Illumina MiSeq	ERR476943	ERX442775	WGS	ERP005307
410658	ERA302357	soil metagenome	ILLUMINA	Illumina MiSeq	ERR481103	ERX446935	WGS	ERP005594
410658	ERA302357	soil metagenome	ILLUMINA	Illumina MiSeq	ERR481106	ERX446938	WGS	ERP005594
410658	ERA302357	soil metagenome	ILLUMINA	Illumina MiSeq	ERR481099	ERX446931	WGS	ERP005594
410658	ERA302357	soil metagenome	ILLUMINA	Illumina MiSeq	ERR481107	ERX446939	WGS	ERP005594
410658	ERA302357	soil metagenome	ILLUMINA	Illumina MiSeq	ERR481105	ERX446937	WGS	ERP005594
410658	ERA302357	soil metagenome	ILLUMINA	Illumina MiSeq	ERR481104	ERX446936	WGS	ERP005594
410658	ERA302357	soil metagenome	ILLUMINA	Illumina MiSeq	ERR481101	ERX446933	WGS	ERP005594
410658	ERA302357	soil metagenome	ILLUMINA	Illumina MiSeq	ERR481100	ERX446932	WGS	ERP005594
410658	ERA302357	soil metagenome	ILLUMINA	Illumina MiSeq	ERR481102	ERX446934	WGS	ERP005594
410658	ERA302359	soil metagenome	ILLUMINA	Illumina MiSeq	ERR481108	ERX446940	WGS	ERP005607
410658	ERA302359	soil metagenome	ILLUMINA	Illumina MiSeq	ERR481110	ERX446942	WGS	ERP005607
410658	ERA302359	soil metagenome	ILLUMINA	Illumina MiSeq	ERR481112	ERX446944	WGS	ERP005607
410658	ERA302359	soil metagenome	ILLUMINA	Illumina MiSeq	ERR481111	ERX446943	WGS	ERP005607
410658	ERA302359	soil metagenome	ILLUMINA	Illumina MiSeq	ERR481109	ERX446941	WGS	ERP005607
408170	ERA310617	human gut metagenome	ILLUMINA	Illumina HiSeq 2000	ERR504978	ERX470335	WGS	ERP004605
408170	ERA310617	human gut metagenome	ILLUMINA	Illumina HiSeq 2000	ERR504975	ERX470332	WGS	ERP004605
408170	ERA310617	human gut metagenome	ILLUMINA	Illumina HiSeq 2000	ERR504973	ERX470330	WGS	ERP004605
408170	ERA310617	human gut metagenome	ILLUMINA	Illumina HiSeq 2000	ERR504974	ERX470331	WGS	ERP004605
408170	ERA310617	human gut metagenome	ILLUMINA	Illumina HiSeq 2000	ERR504977	ERX470334	WGS	ERP004605
408170	ERA310617	human gut metagenome	ILLUMINA	Illumina HiSeq 2000	ERR504976	ERX470333	WGS	ERP004605
749907	ERA313320	sediment metagenome	ILLUMINA	Illumina HiSeq 2000	ERR507302	ERX472653	WGS	ERP005885
749907	ERA313320	sediment metagenome	ILLUMINA	Illumina HiSeq 2000	ERR507308	ERX472659	WGS	ERP005885
749907	ERA313320	sediment metagenome	ILLUMINA	Illumina HiSeq 2000	ERR507305	ERX472656	WGS	ERP005885
749907	ERA313320	sediment metagenome	ILLUMINA	Illumina HiSeq 2000	ERR507307	ERX472658	WGS	ERP005885
749907	ERA313320	sediment metagenome	ILLUMINA	Illumina HiSeq 2000	ERR507303	ERX472654	WGS	ERP005885
749907	ERA313320	sediment metagenome	ILLUMINA	Illumina HiSeq 2000	ERR507301	ERX472652	WGS	ERP005885
749907	ERA313320	sediment metagenome	ILLUMINA	Illumina HiSeq 2000	ERR507306	ERX472657	WGS	ERP005885
749907	ERA313320	sediment metagenome	ILLUMINA	Illumina HiSeq 2000	ERR507309	ERX472660	WGS	ERP005885
749907	ERA313320	sediment metagenome	ILLUMINA	Illumina HiSeq 2000	ERR507304	ERX472655	WGS	ERP005885
749907	ERA313475	sediment metagenome	ILLUMINA	Illumina HiSeq 2000	ERR514703	ERX480054	WGS	ERP005896
749907	ERA313475	sediment metagenome	ILLUMINA	Illumina HiSeq 2000	ERR514704	ERX480055	WGS	ERP005896
749907	ERA313475	sediment metagenome	ILLUMINA	Illumina HiSeq 2000	ERR514705	ERX480056	WGS	ERP005896
749907	ERA313475	sediment metagenome	ILLUMINA	Illumina HiSeq 2000	ERR514702	ERX480053	WGS	ERP005896
749907	ERA313475	sediment metagenome	ILLUMINA	Illumina HiSeq 2000	ERR514707	ERX480058	WGS	ERP005896
749907	ERA313475	sediment metagenome	ILLUMINA	Illumina HiSeq 2000	ERR514706	ERX480057	WGS	ERP005896
410658	ERA313814	soil metagenome	ILLUMINA	Illumina MiSeq	ERR515176	ERX480411	WGS	ERP005908
410658	ERA313814	soil metagenome	ILLUMINA	Illumina MiSeq	ERR515178	ERX480413	WGS	ERP005908
410658	ERA313814	soil metagenome	ILLUMINA	Illumina MiSeq	ERR515177	ERX480412	WGS	ERP005908
410658	ERA313814	soil metagenome	ILLUMINA	Illumina MiSeq	ERR515173	ERX480408	WGS	ERP005908
410658	ERA313814	soil metagenome	ILLUMINA	Illumina MiSeq	ERR515174	ERX480409	WGS	ERP005908
749907	ERA314763	sediment metagenome	ILLUMINA	Illumina HiSeq 2000	ERR519453	ERX484688	WGS	ERP005936
749907	ERA314763	sediment metagenome	ILLUMINA	Illumina HiSeq 2000	ERR519461	ERX484696	WGS	ERP005936
749907	ERA314763	sediment metagenome	ILLUMINA	Illumina HiSeq 2000	ERR519454	ERX484689	WGS	ERP005936
749907	ERA314763	sediment metagenome	ILLUMINA	Illumina HiSeq 2000	ERR519455	ERX484690	WGS	ERP005936
749907	ERA314763	sediment metagenome	ILLUMINA	Illumina HiSeq 2000	ERR519456	ERX484691	WGS	ERP005936
749907	ERA314763	sediment metagenome	ILLUMINA	Illumina HiSeq 2000	ERR519463	ERX484698	WGS	ERP005936
749907	ERA314763	sediment metagenome	ILLUMINA	Illumina HiSeq 2000	ERR519459	ERX484694	WGS	ERP005936
749907	ERA314763	sediment metagenome	ILLUMINA	Illumina HiSeq 2000	ERR519457	ERX484692	WGS	ERP005936
749907	ERA314763	sediment metagenome	ILLUMINA	Illumina HiSeq 2000	ERR519452	ERX484687	WGS	ERP005936
749907	ERA314763	sediment metagenome	ILLUMINA	Illumina HiSeq 2000	ERR519464	ERX484699	WGS	ERP005936
749907	ERA314763	sediment metagenome	ILLUMINA	Illumina HiSeq 2000	ERR519465	ERX484700	WGS	ERP005936
749907	ERA314763	sediment metagenome	ILLUMINA	Illumina HiSeq 2000	ERR519458	ERX484693	WGS	ERP005936
749907	ERA314763	sediment metagenome	ILLUMINA	Illumina HiSeq 2000	ERR519460	ERX484695	WGS	ERP005936
749907	ERA314763	sediment metagenome	ILLUMINA	Illumina HiSeq 2000	ERR519462	ERX484697	WGS	ERP005936
749907	ERA314763	sediment metagenome	ILLUMINA	Illumina HiSeq 2000	ERR519466	ERX484701	WGS	ERP005936
749907	ERA315235	sediment metagenome	ILLUMINA	Illumina HiSeq 2000	ERR522092	ERX487327	WGS	ERP005952
749907	ERA315235	sediment metagenome	ILLUMINA	Illumina HiSeq 2000	ERR522088	ERX487323	WGS	ERP005952
749907	ERA315235	sediment metagenome	ILLUMINA	Illumina HiSeq 2000	ERR522093	ERX487328	WGS	ERP005952
749907	ERA315235	sediment metagenome	ILLUMINA	Illumina HiSeq 2000	ERR522085	ERX487320	WGS	ERP005952
749907	ERA315235	sediment metagenome	ILLUMINA	Illumina HiSeq 2000	ERR522077	ERX487312	WGS	ERP005952
749907	ERA315235	sediment metagenome	ILLUMINA	Illumina HiSeq 2000	ERR522091	ERX487326	WGS	ERP005952
749907	ERA315235	sediment metagenome	ILLUMINA	Illumina HiSeq 2000	ERR522069	ERX487304	WGS	ERP005952
749907	ERA315235	sediment metagenome	ILLUMINA	Illumina HiSeq 2000	ERR522080	ERX487315	WGS	ERP005952
749907	ERA315235	sediment metagenome	ILLUMINA	Illumina HiSeq 2000	ERR522089	ERX487324	WGS	ERP005952
749907	ERA315235	sediment metagenome	ILLUMINA	Illumina HiSeq 2000	ERR522081	ERX487316	WGS	ERP005952
749907	ERA315235	sediment metagenome	ILLUMINA	Illumina HiSeq 2000	ERR522073	ERX487308	WGS	ERP005952
749907	ERA315235	sediment metagenome	ILLUMINA	Illumina HiSeq 2000	ERR522094	ERX487329	WGS	ERP005952
749907	ERA315235	sediment metagenome	ILLUMINA	Illumina HiSeq 2000	ERR522078	ERX487313	WGS	ERP005952
749907	ERA315235	sediment metagenome	ILLUMINA	Illumina HiSeq 2000	ERR522071	ERX487306	WGS	ERP005952
749907	ERA315235	sediment metagenome	ILLUMINA	Illumina HiSeq 2000	ERR522084	ERX487319	WGS	ERP005952
749907	ERA315235	sediment metagenome	ILLUMINA	Illumina HiSeq 2000	ERR522082	ERX487317	WGS	ERP005952
749907	ERA315235	sediment metagenome	ILLUMINA	Illumina HiSeq 2000	ERR522076	ERX487311	WGS	ERP005952
749907	ERA315235	sediment metagenome	ILLUMINA	Illumina HiSeq 2000	ERR522083	ERX487318	WGS	ERP005952
749907	ERA315235	sediment metagenome	ILLUMINA	Illumina HiSeq 2000	ERR522072	ERX487307	WGS	ERP005952
749907	ERA315235	sediment metagenome	ILLUMINA	Illumina HiSeq 2000	ERR522090	ERX487325	WGS	ERP005952
749907	ERA315235	sediment metagenome	ILLUMINA	Illumina HiSeq 2000	ERR522075	ERX487310	WGS	ERP005952
749907	ERA315235	sediment metagenome	ILLUMINA	Illumina HiSeq 2000	ERR522095	ERX487330	WGS	ERP005952
749907	ERA315235	sediment metagenome	ILLUMINA	Illumina HiSeq 2000	ERR522086	ERX487321	WGS	ERP005952
749907	ERA315235	sediment metagenome	ILLUMINA	Illumina HiSeq 2000	ERR522087	ERX487322	WGS	ERP005952
749907	ERA315235	sediment metagenome	ILLUMINA	Illumina HiSeq 2000	ERR522070	ERX487305	WGS	ERP005952
749907	ERA315235	sediment metagenome	ILLUMINA	Illumina HiSeq 2000	ERR522074	ERX487309	WGS	ERP005952
749907	ERA315235	sediment metagenome	ILLUMINA	Illumina HiSeq 2000	ERR522079	ERX487314	WGS	ERP005952
527639	ERA315794	wastewater metagenome	ILLUMINA	Illumina MiSeq	ERR525596	ERX490831	WGS	ERP005999
527639	ERA315794	wastewater metagenome	ILLUMINA	Illumina MiSeq	ERR525597	ERX490832	WGS	ERP005999
527639	ERA315794	wastewater metagenome	ILLUMINA	Illumina MiSeq	ERR525599	ERX490834	WGS	ERP005999
527639	ERA315794	wastewater metagenome	ILLUMINA	Illumina MiSeq	ERR525595	ERX490830	WGS	ERP005999
527639	ERA315794	wastewater metagenome	ILLUMINA	Illumina MiSeq	ERR525598	ERX490833	WGS	ERP005999
408170	ERA315811	human gut metagenome	ILLUMINA	Illumina HiSeq 2000	ERR525741	ERX490976	WGS	ERP005989
408170	ERA315811	human gut metagenome	ILLUMINA	Illumina HiSeq 2000	ERR525848	ERX491083	WGS	ERP005989
408170	ERA315811	human gut metagenome	ILLUMINA	Illumina HiSeq 2000	ERR526033	ERX491268	WGS	ERP005989
408170	ERA315811	human gut metagenome	ILLUMINA	Illumina HiSeq 2000	ERR525793	ERX491028	WGS	ERP005989
408170	ERA315811	human gut metagenome	ILLUMINA	Illumina HiSeq 2000	ERR525838	ERX491073	WGS	ERP005989
408170	ERA315811	human gut metagenome	ILLUMINA	Illumina HiSeq 2000	ERR525722	ERX490957	WGS	ERP005989
408170	ERA315811	human gut metagenome	ILLUMINA	Illumina HiSeq 2000	ERR525877	ERX491112	WGS	ERP005989
408170	ERA315811	human gut metagenome	ILLUMINA	Illumina HiSeq 2000	ERR525850	ERX491085	WGS	ERP005989
408170	ERA315811	human gut metagenome	ILLUMINA	Illumina HiSeq 2000	ERR525799	ERX491034	WGS	ERP005989
408170	ERA315811	human gut metagenome	ILLUMINA	Illumina HiSeq 2000	ERR525946	ERX491181	WGS	ERP005989
408170	ERA315811	human gut metagenome	ILLUMINA	Illumina HiSeq 2000	ERR525803	ERX491038	WGS	ERP005989
408170	ERA315811	human gut metagenome	ILLUMINA	Illumina HiSeq 2000	ERR526044	ERX491279	WGS	ERP005989
408170	ERA315811	human gut metagenome	ILLUMINA	Illumina HiSeq 2000	ERR526030	ERX491265	WGS	ERP005989
408170	ERA315811	human gut metagenome	ILLUMINA	Illumina HiSeq 2000	ERR525783	ERX491018	WGS	ERP005989
408170	ERA315811	human gut metagenome	ILLUMINA	Illumina HiSeq 2000	ERR525888	ERX491123	WGS	ERP005989
408170	ERA315811	human gut metagenome	ILLUMINA	Illumina HiSeq 2000	ERR525959	ERX491194	WGS	ERP005989
408170	ERA315811	human gut metagenome	ILLUMINA	Illumina HiSeq 2000	ERR525865	ERX491100	WGS	ERP005989
408170	ERA315811	human gut metagenome	ILLUMINA	Illumina HiSeq 2000	ERR526031	ERX491266	WGS	ERP005989
408170	ERA315811	human gut metagenome	ILLUMINA	Illumina HiSeq 2000	ERR525720	ERX490955	WGS	ERP005989
408170	ERA315811	human gut metagenome	ILLUMINA	Illumina HiSeq 2000	ERR526016	ERX491251	WGS	ERP005989
408170	ERA315811	human gut metagenome	ILLUMINA	Illumina HiSeq 2000	ERR525691	ERX490926	WGS	ERP005989
408170	ERA315811	human gut metagenome	ILLUMINA	Illumina HiSeq 2000	ERR525952	ERX491187	WGS	ERP005989
408170	ERA315811	human gut metagenome	ILLUMINA	Illumina HiSeq 2000	ERR526001	ERX491236	WGS	ERP005989
408170	ERA315811	human gut metagenome	ILLUMINA	Illumina HiSeq 2000	ERR525967	ERX491202	WGS	ERP005989
408170	ERA315811	human gut metagenome	ILLUMINA	Illumina HiSeq 2000	ERR525841	ERX491076	WGS	ERP005989
408170	ERA315811	human gut metagenome	ILLUMINA	Illumina HiSeq 2000	ERR525828	ERX491063	WGS	ERP005989
408170	ERA315811	human gut metagenome	ILLUMINA	Illumina HiSeq 2000	ERR526006	ERX491241	WGS	ERP005989
408170	ERA315811	human gut metagenome	ILLUMINA	Illumina HiSeq 2000	ERR525734	ERX490969	WGS	ERP005989
408170	ERA315811	human gut metagenome	ILLUMINA	Illumina HiSeq 2000	ERR525778	ERX491013	WGS	ERP005989
408170	ERA315811	human gut metagenome	ILLUMINA	Illumina HiSeq 2000	ERR525743	ERX490978	WGS	ERP005989
408170	ERA315811	human gut metagenome	ILLUMINA	Illumina HiSeq 2000	ERR525978	ERX491213	WGS	ERP005989
408170	ERA315811	human gut metagenome	ILLUMINA	Illumina HiSeq 2000	ERR525858	ERX491093	WGS	ERP005989
408170	ERA315811	human gut metagenome	ILLUMINA	Illumina HiSeq 2000	ERR525867	ERX491102	WGS	ERP005989
408170	ERA315811	human gut metagenome	ILLUMINA	Illumina HiSeq 2000	ERR525755	ERX490990	WGS	ERP005989
408170	ERA315811	human gut metagenome	ILLUMINA	Illumina HiSeq 2000	ERR525900	ERX491135	WGS	ERP005989
408170	ERA315811	human gut metagenome	ILLUMINA	Illumina HiSeq 2000	ERR525975	ERX491210	WGS	ERP005989
408170	ERA315811	human gut metagenome	ILLUMINA	Illumina HiSeq 2000	ERR525954	ERX491189	WGS	ERP005989
408170	ERA315811	human gut metagenome	ILLUMINA	Illumina HiSeq 2000	ERR525822	ERX491057	WGS	ERP005989
408170	ERA315811	human gut metagenome	ILLUMINA	Illumina HiSeq 2000	ERR525917	ERX491152	WGS	ERP005989
408170	ERA315811	human gut metagenome	ILLUMINA	Illumina HiSeq 2000	ERR525712	ERX490947	WGS	ERP005989
408170	ERA315811	human gut metagenome	ILLUMINA	Illumina HiSeq 2000	ERR526077	ERX491312	WGS	ERP005989
408170	ERA315811	human gut metagenome	ILLUMINA	Illumina HiSeq 2000	ERR525869	ERX491104	WGS	ERP005989
408170	ERA315811	human gut metagenome	ILLUMINA	Illumina HiSeq 2000	ERR525971	ERX491206	WGS	ERP005989
408170	ERA315811	human gut metagenome	ILLUMINA	Illumina HiSeq 2000	ERR525728	ERX490963	WGS	ERP005989
408170	ERA315811	human gut metagenome	ILLUMINA	Illumina HiSeq 2000	ERR525997	ERX491232	WGS	ERP005989
408170	ERA315811	human gut metagenome	ILLUMINA	Illumina HiSeq 2000	ERR525982	ERX491217	WGS	ERP005989
408170	ERA315811	human gut metagenome	ILLUMINA	Illumina HiSeq 2000	ERR525830	ERX491065	WGS	ERP005989
408170	ERA315811	human gut metagenome	ILLUMINA	Illumina HiSeq 2000	ERR525761	ERX490996	WGS	ERP005989
408170	ERA315811	human gut metagenome	ILLUMINA	Illumina HiSeq 2000	ERR525713	ERX490948	WGS	ERP005989
408170	ERA315811	human gut metagenome	ILLUMINA	Illumina HiSeq 2000	ERR526065	ERX491300	WGS	ERP005989
408170	ERA315811	human gut metagenome	ILLUMINA	Illumina HiSeq 2000	ERR525787	ERX491022	WGS	ERP005989
408170	ERA315811	human gut metagenome	ILLUMINA	Illumina HiSeq 2000	ERR525925	ERX491160	WGS	ERP005989
408170	ERA315811	human gut metagenome	ILLUMINA	Illumina HiSeq 2000	ERR525910	ERX491145	WGS	ERP005989
408170	ERA315811	human gut metagenome	ILLUMINA	Illumina HiSeq 2000	ERR525798	ERX491033	WGS	ERP005989
408170	ERA315811	human gut metagenome	ILLUMINA	Illumina HiSeq 2000	ERR526003	ERX491238	WGS	ERP005989
408170	ERA315811	human gut metagenome	ILLUMINA	Illumina HiSeq 2000	ERR525987	ERX491222	WGS	ERP005989
408170	ERA315811	human gut metagenome	ILLUMINA	Illumina HiSeq 2000	ERR526017	ERX491252	WGS	ERP005989
408170	ERA315811	human gut metagenome	ILLUMINA	Illumina HiSeq 2000	ERR525840	ERX491075	WGS	ERP005989
408170	ERA315811	human gut metagenome	ILLUMINA	Illumina HiSeq 2000	ERR525989	ERX491224	WGS	ERP005989
408170	ERA315811	human gut metagenome	ILLUMINA	Illumina HiSeq 2000	ERR525726	ERX490961	WGS	ERP005989
408170	ERA315811	human gut metagenome	ILLUMINA	Illumina HiSeq 2000	ERR526045	ERX491280	WGS	ERP005989
408170	ERA315811	human gut metagenome	ILLUMINA	Illumina HiSeq 2000	ERR525969	ERX491204	WGS	ERP005989
408170	ERA315811	human gut metagenome	ILLUMINA	Illumina HiSeq 2000	ERR525747	ERX490982	WGS	ERP005989
408170	ERA315811	human gut metagenome	ILLUMINA	Illumina HiSeq 2000	ERR526070	ERX491305	WGS	ERP005989
408170	ERA315811	human gut metagenome	ILLUMINA	Illumina HiSeq 2000	ERR526046	ERX491281	WGS	ERP005989
408170	ERA315811	human gut metagenome	ILLUMINA	Illumina HiSeq 2000	ERR525853	ERX491088	WGS	ERP005989
408170	ERA315811	human gut metagenome	ILLUMINA	Illumina HiSeq 2000	ERR526069	ERX491304	WGS	ERP005989
408170	ERA315811	human gut metagenome	ILLUMINA	Illumina HiSeq 2000	ERR525740	ERX490975	WGS	ERP005989
408170	ERA315811	human gut metagenome	ILLUMINA	Illumina HiSeq 2000	ERR525727	ERX490962	WGS	ERP005989
408170	ERA315811	human gut metagenome	ILLUMINA	Illumina HiSeq 2000	ERR525731	ERX490966	WGS	ERP005989
408170	ERA315811	human gut metagenome	ILLUMINA	Illumina HiSeq 2000	ERR525742	ERX490977	WGS	ERP005989
408170	ERA315811	human gut metagenome	ILLUMINA	Illumina HiSeq 2000	ERR525847	ERX491082	WGS	ERP005989
408170	ERA315811	human gut metagenome	ILLUMINA	Illumina HiSeq 2000	ERR526066	ERX491301	WGS	ERP005989
408170	ERA315811	human gut metagenome	ILLUMINA	Illumina HiSeq 2000	ERR525854	ERX491089	WGS	ERP005989
408170	ERA315811	human gut metagenome	ILLUMINA	Illumina HiSeq 2000	ERR525804	ERX491039	WGS	ERP005989
408170	ERA315811	human gut metagenome	ILLUMINA	Illumina HiSeq 2000	ERR525976	ERX491211	WGS	ERP005989
408170	ERA315811	human gut metagenome	ILLUMINA	Illumina HiSeq 2000	ERR525991	ERX491226	WGS	ERP005989
408170	ERA315811	human gut metagenome	ILLUMINA	Illumina HiSeq 2000	ERR525934	ERX491169	WGS	ERP005989
408170	ERA315811	human gut metagenome	ILLUMINA	Illumina HiSeq 2000	ERR526011	ERX491246	WGS	ERP005989
408170	ERA315811	human gut metagenome	ILLUMINA	Illumina HiSeq 2000	ERR525752	ERX490987	WGS	ERP005989
408170	ERA315811	human gut metagenome	ILLUMINA	Illumina HiSeq 2000	ERR525729	ERX490964	WGS	ERP005989
408170	ERA315811	human gut metagenome	ILLUMINA	Illumina HiSeq 2000	ERR525725	ERX490960	WGS	ERP005989
408170	ERA315811	human gut metagenome	ILLUMINA	Illumina HiSeq 2000	ERR525943	ERX491178	WGS	ERP005989
408170	ERA315811	human gut metagenome	ILLUMINA	Illumina HiSeq 2000	ERR525784	ERX491019	WGS	ERP005989
408170	ERA315811	human gut metagenome	ILLUMINA	Illumina HiSeq 2000	ERR525845	ERX491080	WGS	ERP005989
408170	ERA315811	human gut metagenome	ILLUMINA	Illumina HiSeq 2000	ERR525802	ERX491037	WGS	ERP005989
408170	ERA315811	human gut metagenome	ILLUMINA	Illumina HiSeq 2000	ERR525995	ERX491230	WGS	ERP005989
408170	ERA315811	human gut metagenome	ILLUMINA	Illumina HiSeq 2000	ERR525921	ERX491156	WGS	ERP005989
408170	ERA315811	human gut metagenome	ILLUMINA	Illumina HiSeq 2000	ERR525781	ERX491016	WGS	ERP005989
408170	ERA315811	human gut metagenome	ILLUMINA	Illumina HiSeq 2000	ERR525951	ERX491186	WGS	ERP005989
408170	ERA315811	human gut metagenome	ILLUMINA	Illumina HiSeq 2000	ERR525985	ERX491220	WGS	ERP005989
408170	ERA315811	human gut metagenome	ILLUMINA	Illumina HiSeq 2000	ERR525849	ERX491084	WGS	ERP005989
408170	ERA315811	human gut metagenome	ILLUMINA	Illumina HiSeq 2000	ERR525996	ERX491231	WGS	ERP005989
408170	ERA315811	human gut metagenome	ILLUMINA	Illumina HiSeq 2000	ERR525746	ERX490981	WGS	ERP005989
408170	ERA315811	human gut metagenome	ILLUMINA	Illumina HiSeq 2000	ERR525823	ERX491058	WGS	ERP005989
408170	ERA315811	human gut metagenome	ILLUMINA	Illumina HiSeq 2000	ERR525811	ERX491046	WGS	ERP005989
408170	ERA315811	human gut metagenome	ILLUMINA	Illumina HiSeq 2000	ERR525945	ERX491180	WGS	ERP005989
408170	ERA315811	human gut metagenome	ILLUMINA	Illumina HiSeq 2000	ERR525736	ERX490971	WGS	ERP005989
408170	ERA315811	human gut metagenome	ILLUMINA	Illumina HiSeq 2000	ERR525758	ERX490993	WGS	ERP005989
408170	ERA315811	human gut metagenome	ILLUMINA	Illumina HiSeq 2000	ERR525879	ERX491114	WGS	ERP005989
408170	ERA315811	human gut metagenome	ILLUMINA	Illumina HiSeq 2000	ERR525931	ERX491166	WGS	ERP005989
408170	ERA315811	human gut metagenome	ILLUMINA	Illumina HiSeq 2000	ERR525699	ERX490934	WGS	ERP005989
408170	ERA315811	human gut metagenome	ILLUMINA	Illumina HiSeq 2000	ERR525901	ERX491136	WGS	ERP005989
408170	ERA315811	human gut metagenome	ILLUMINA	Illumina HiSeq 2000	ERR525883	ERX491118	WGS	ERP005989
408170	ERA315811	human gut metagenome	ILLUMINA	Illumina HiSeq 2000	ERR525842	ERX491077	WGS	ERP005989
408170	ERA315811	human gut metagenome	ILLUMINA	Illumina HiSeq 2000	ERR525800	ERX491035	WGS	ERP005989
408170	ERA315811	human gut metagenome	ILLUMINA	Illumina HiSeq 2000	ERR525889	ERX491124	WGS	ERP005989
408170	ERA315811	human gut metagenome	ILLUMINA	Illumina HiSeq 2000	ERR525718	ERX490953	WGS	ERP005989
408170	ERA315811	human gut metagenome	ILLUMINA	Illumina HiSeq 2000	ERR526036	ERX491271	WGS	ERP005989
408170	ERA315811	human gut metagenome	ILLUMINA	Illumina HiSeq 2000	ERR525704	ERX490939	WGS	ERP005989
408170	ERA315811	human gut metagenome	ILLUMINA	Illumina HiSeq 2000	ERR525953	ERX491188	WGS	ERP005989
408170	ERA315811	human gut metagenome	ILLUMINA	Illumina HiSeq 2000	ERR526008	ERX491243	WGS	ERP005989
408170	ERA315811	human gut metagenome	ILLUMINA	Illumina HiSeq 2000	ERR525745	ERX490980	WGS	ERP005989
408170	ERA315811	human gut metagenome	ILLUMINA	Illumina HiSeq 2000	ERR525938	ERX491173	WGS	ERP005989
408170	ERA315811	human gut metagenome	ILLUMINA	Illumina HiSeq 2000	ERR526067	ERX491302	WGS	ERP005989
408170	ERA315811	human gut metagenome	ILLUMINA	Illumina HiSeq 2000	ERR525779	ERX491014	WGS	ERP005989
408170	ERA315811	human gut metagenome	ILLUMINA	Illumina HiSeq 2000	ERR525866	ERX491101	WGS	ERP005989
408170	ERA315811	human gut metagenome	ILLUMINA	Illumina HiSeq 2000	ERR525992	ERX491227	WGS	ERP005989
408170	ERA315811	human gut metagenome	ILLUMINA	Illumina HiSeq 2000	ERR525751	ERX490986	WGS	ERP005989
408170	ERA315811	human gut metagenome	ILLUMINA	Illumina HiSeq 2000	ERR525979	ERX491214	WGS	ERP005989
408170	ERA315811	human gut metagenome	ILLUMINA	Illumina HiSeq 2000	ERR525993	ERX491228	WGS	ERP005989
408170	ERA315811	human gut metagenome	ILLUMINA	Illumina HiSeq 2000	ERR526048	ERX491283	WGS	ERP005989
408170	ERA315811	human gut metagenome	ILLUMINA	Illumina HiSeq 2000	ERR525909	ERX491144	WGS	ERP005989
408170	ERA315811	human gut metagenome	ILLUMINA	Illumina HiSeq 2000	ERR525897	ERX491132	WGS	ERP005989
408170	ERA315811	human gut metagenome	ILLUMINA	Illumina HiSeq 2000	ERR526052	ERX491287	WGS	ERP005989
408170	ERA315811	human gut metagenome	ILLUMINA	Illumina HiSeq 2000	ERR525983	ERX491218	WGS	ERP005989
408170	ERA315811	human gut metagenome	ILLUMINA	Illumina HiSeq 2000	ERR525898	ERX491133	WGS	ERP005989
408170	ERA315811	human gut metagenome	ILLUMINA	Illumina HiSeq 2000	ERR525791	ERX491026	WGS	ERP005989
408170	ERA315811	human gut metagenome	ILLUMINA	Illumina HiSeq 2000	ERR525753	ERX490988	WGS	ERP005989
408170	ERA315811	human gut metagenome	ILLUMINA	Illumina HiSeq 2000	ERR525735	ERX490970	WGS	ERP005989
408170	ERA315811	human gut metagenome	ILLUMINA	Illumina HiSeq 2000	ERR525700	ERX490935	WGS	ERP005989
408170	ERA315811	human gut metagenome	ILLUMINA	Illumina HiSeq 2000	ERR525696	ERX490931	WGS	ERP005989
408170	ERA315811	human gut metagenome	ILLUMINA	Illumina HiSeq 2000	ERR526014	ERX491249	WGS	ERP005989
408170	ERA315811	human gut metagenome	ILLUMINA	Illumina HiSeq 2000	ERR525767	ERX491002	WGS	ERP005989
408170	ERA315811	human gut metagenome	ILLUMINA	Illumina HiSeq 2000	ERR525955	ERX491190	WGS	ERP005989
408170	ERA315811	human gut metagenome	ILLUMINA	Illumina HiSeq 2000	ERR525839	ERX491074	WGS	ERP005989
408170	ERA315811	human gut metagenome	ILLUMINA	Illumina HiSeq 2000	ERR525690	ERX490925	WGS	ERP005989
408170	ERA315811	human gut metagenome	ILLUMINA	Illumina HiSeq 2000	ERR525980	ERX491215	WGS	ERP005989
408170	ERA315811	human gut metagenome	ILLUMINA	Illumina HiSeq 2000	ERR526050	ERX491285	WGS	ERP005989
408170	ERA315811	human gut metagenome	ILLUMINA	Illumina HiSeq 2000	ERR525881	ERX491116	WGS	ERP005989
408170	ERA315811	human gut metagenome	ILLUMINA	Illumina HiSeq 2000	ERR525902	ERX491137	WGS	ERP005989
408170	ERA315811	human gut metagenome	ILLUMINA	Illumina HiSeq 2000	ERR526049	ERX491284	WGS	ERP005989
408170	ERA315811	human gut metagenome	ILLUMINA	Illumina HiSeq 2000	ERR525906	ERX491141	WGS	ERP005989
408170	ERA315811	human gut metagenome	ILLUMINA	Illumina HiSeq 2000	ERR525716	ERX490951	WGS	ERP005989
408170	ERA315811	human gut metagenome	ILLUMINA	Illumina HiSeq 2000	ERR525871	ERX491106	WGS	ERP005989
408170	ERA315811	human gut metagenome	ILLUMINA	Illumina HiSeq 2000	ERR525965	ERX491200	WGS	ERP005989
408170	ERA315811	human gut metagenome	ILLUMINA	Illumina HiSeq 2000	ERR525882	ERX491117	WGS	ERP005989
408170	ERA315811	human gut metagenome	ILLUMINA	Illumina HiSeq 2000	ERR525801	ERX491036	WGS	ERP005989
408170	ERA315811	human gut metagenome	ILLUMINA	Illumina HiSeq 2000	ERR526071	ERX491306	WGS	ERP005989
408170	ERA315811	human gut metagenome	ILLUMINA	Illumina HiSeq 2000	ERR525694	ERX490929	WGS	ERP005989
408170	ERA315811	human gut metagenome	ILLUMINA	Illumina HiSeq 2000	ERR526026	ERX491261	WGS	ERP005989
408170	ERA315811	human gut metagenome	ILLUMINA	Illumina HiSeq 2000	ERR526084	ERX491319	WGS	ERP005989
408170	ERA315811	human gut metagenome	ILLUMINA	Illumina HiSeq 2000	ERR526060	ERX491295	WGS	ERP005989
408170	ERA315811	human gut metagenome	ILLUMINA	Illumina HiSeq 2000	ERR526024	ERX491259	WGS	ERP005989
408170	ERA315811	human gut metagenome	ILLUMINA	Illumina HiSeq 2000	ERR525733	ERX490968	WGS	ERP005989
408170	ERA315811	human gut metagenome	ILLUMINA	Illumina HiSeq 2000	ERR525796	ERX491031	WGS	ERP005989
408170	ERA315811	human gut metagenome	ILLUMINA	Illumina HiSeq 2000	ERR526019	ERX491254	WGS	ERP005989
408170	ERA315811	human gut metagenome	ILLUMINA	Illumina HiSeq 2000	ERR525813	ERX491048	WGS	ERP005989
408170	ERA315811	human gut metagenome	ILLUMINA	Illumina HiSeq 2000	ERR526083	ERX491318	WGS	ERP005989
408170	ERA315811	human gut metagenome	ILLUMINA	Illumina HiSeq 2000	ERR525911	ERX491146	WGS	ERP005989
408170	ERA315811	human gut metagenome	ILLUMINA	Illumina HiSeq 2000	ERR525819	ERX491054	WGS	ERP005989
408170	ERA315811	human gut metagenome	ILLUMINA	Illumina HiSeq 2000	ERR525919	ERX491154	WGS	ERP005989
408170	ERA315811	human gut metagenome	ILLUMINA	Illumina HiSeq 2000	ERR525715	ERX490950	WGS	ERP005989
408170	ERA315811	human gut metagenome	ILLUMINA	Illumina HiSeq 2000	ERR525924	ERX491159	WGS	ERP005989
408170	ERA315811	human gut metagenome	ILLUMINA	Illumina HiSeq 2000	ERR525719	ERX490954	WGS	ERP005989
408170	ERA315811	human gut metagenome	ILLUMINA	Illumina HiSeq 2000	ERR525935	ERX491170	WGS	ERP005989
408170	ERA315811	human gut metagenome	ILLUMINA	Illumina HiSeq 2000	ERR526004	ERX491239	WGS	ERP005989
408170	ERA315811	human gut metagenome	ILLUMINA	Illumina HiSeq 2000	ERR525790	ERX491025	WGS	ERP005989
408170	ERA315811	human gut metagenome	ILLUMINA	Illumina HiSeq 2000	ERR525692	ERX490927	WGS	ERP005989
408170	ERA315811	human gut metagenome	ILLUMINA	Illumina HiSeq 2000	ERR525956	ERX491191	WGS	ERP005989
408170	ERA315811	human gut metagenome	ILLUMINA	Illumina HiSeq 2000	ERR525805	ERX491040	WGS	ERP005989
408170	ERA315811	human gut metagenome	ILLUMINA	Illumina HiSeq 2000	ERR525782	ERX491017	WGS	ERP005989
408170	ERA315811	human gut metagenome	ILLUMINA	Illumina HiSeq 2000	ERR525826	ERX491061	WGS	ERP005989
408170	ERA315811	human gut metagenome	ILLUMINA	Illumina HiSeq 2000	ERR525717	ERX490952	WGS	ERP005989
408170	ERA315811	human gut metagenome	ILLUMINA	Illumina HiSeq 2000	ERR525972	ERX491207	WGS	ERP005989
408170	ERA315811	human gut metagenome	ILLUMINA	Illumina HiSeq 2000	ERR526058	ERX491293	WGS	ERP005989
408170	ERA315811	human gut metagenome	ILLUMINA	Illumina HiSeq 2000	ERR525958	ERX491193	WGS	ERP005989
408170	ERA315811	human gut metagenome	ILLUMINA	Illumina HiSeq 2000	ERR525818	ERX491053	WGS	ERP005989
408170	ERA315811	human gut metagenome	ILLUMINA	Illumina HiSeq 2000	ERR525998	ERX491233	WGS	ERP005989
408170	ERA315811	human gut metagenome	ILLUMINA	Illumina HiSeq 2000	ERR525825	ERX491060	WGS	ERP005989
408170	ERA315811	human gut metagenome	ILLUMINA	Illumina HiSeq 2000	ERR525964	ERX491199	WGS	ERP005989
408170	ERA315811	human gut metagenome	ILLUMINA	Illumina HiSeq 2000	ERR525702	ERX490937	WGS	ERP005989
408170	ERA315811	human gut metagenome	ILLUMINA	Illumina HiSeq 2000	ERR526059	ERX491294	WGS	ERP005989
408170	ERA315811	human gut metagenome	ILLUMINA	Illumina HiSeq 2000	ERR525744	ERX490979	WGS	ERP005989
408170	ERA315811	human gut metagenome	ILLUMINA	Illumina HiSeq 2000	ERR525766	ERX491001	WGS	ERP005989
408170	ERA315811	human gut metagenome	ILLUMINA	Illumina HiSeq 2000	ERR525808	ERX491043	WGS	ERP005989
408170	ERA315811	human gut metagenome	ILLUMINA	Illumina HiSeq 2000	ERR525812	ERX491047	WGS	ERP005989
408170	ERA315811	human gut metagenome	ILLUMINA	Illumina HiSeq 2000	ERR526055	ERX491290	WGS	ERP005989
408170	ERA315811	human gut metagenome	ILLUMINA	Illumina HiSeq 2000	ERR526025	ERX491260	WGS	ERP005989
408170	ERA315811	human gut metagenome	ILLUMINA	Illumina HiSeq 2000	ERR526000	ERX491235	WGS	ERP005989
408170	ERA315811	human gut metagenome	ILLUMINA	Illumina HiSeq 2000	ERR525884	ERX491119	WGS	ERP005989
408170	ERA315811	human gut metagenome	ILLUMINA	Illumina HiSeq 2000	ERR525870	ERX491105	WGS	ERP005989
408170	ERA315811	human gut metagenome	ILLUMINA	Illumina HiSeq 2000	ERR525873	ERX491108	WGS	ERP005989
408170	ERA315811	human gut metagenome	ILLUMINA	Illumina HiSeq 2000	ERR526056	ERX491291	WGS	ERP005989
408170	ERA315811	human gut metagenome	ILLUMINA	Illumina HiSeq 2000	ERR525771	ERX491006	WGS	ERP005989
408170	ERA315811	human gut metagenome	ILLUMINA	Illumina HiSeq 2000	ERR525829	ERX491064	WGS	ERP005989
408170	ERA315811	human gut metagenome	ILLUMINA	Illumina HiSeq 2000	ERR526023	ERX491258	WGS	ERP005989
408170	ERA315811	human gut metagenome	ILLUMINA	Illumina HiSeq 2000	ERR525769	ERX491004	WGS	ERP005989
408170	ERA315811	human gut metagenome	ILLUMINA	Illumina HiSeq 2000	ERR526037	ERX491272	WGS	ERP005989
408170	ERA315811	human gut metagenome	ILLUMINA	Illumina HiSeq 2000	ERR525837	ERX491072	WGS	ERP005989
408170	ERA315811	human gut metagenome	ILLUMINA	Illumina HiSeq 2000	ERR525892	ERX491127	WGS	ERP005989
408170	ERA315811	human gut metagenome	ILLUMINA	Illumina HiSeq 2000	ERR526062	ERX491297	WGS	ERP005989
408170	ERA315811	human gut metagenome	ILLUMINA	Illumina HiSeq 2000	ERR526076	ERX491311	WGS	ERP005989
408170	ERA315811	human gut metagenome	ILLUMINA	Illumina HiSeq 2000	ERR525887	ERX491122	WGS	ERP005989
408170	ERA315811	human gut metagenome	ILLUMINA	Illumina HiSeq 2000	ERR525762	ERX490997	WGS	ERP005989
408170	ERA315811	human gut metagenome	ILLUMINA	Illumina HiSeq 2000	ERR525937	ERX491172	WGS	ERP005989
408170	ERA315811	human gut metagenome	ILLUMINA	Illumina HiSeq 2000	ERR525844	ERX491079	WGS	ERP005989
408170	ERA315811	human gut metagenome	ILLUMINA	Illumina HiSeq 2000	ERR525855	ERX491090	WGS	ERP005989
408170	ERA315811	human gut metagenome	ILLUMINA	Illumina HiSeq 2000	ERR526010	ERX491245	WGS	ERP005989
408170	ERA315811	human gut metagenome	ILLUMINA	Illumina HiSeq 2000	ERR525774	ERX491009	WGS	ERP005989
408170	ERA315811	human gut metagenome	ILLUMINA	Illumina HiSeq 2000	ERR525876	ERX491111	WGS	ERP005989
408170	ERA315811	human gut metagenome	ILLUMINA	Illumina HiSeq 2000	ERR525792	ERX491027	WGS	ERP005989
408170	ERA315811	human gut metagenome	ILLUMINA	Illumina HiSeq 2000	ERR525708	ERX490943	WGS	ERP005989
408170	ERA315811	human gut metagenome	ILLUMINA	Illumina HiSeq 2000	ERR525785	ERX491020	WGS	ERP005989
408170	ERA315811	human gut metagenome	ILLUMINA	Illumina HiSeq 2000	ERR526086	ERX491321	WGS	ERP005989
408170	ERA315811	human gut metagenome	ILLUMINA	Illumina HiSeq 2000	ERR525772	ERX491007	WGS	ERP005989
408170	ERA315811	human gut metagenome	ILLUMINA	Illumina HiSeq 2000	ERR525966	ERX491201	WGS	ERP005989
408170	ERA315811	human gut metagenome	ILLUMINA	Illumina HiSeq 2000	ERR525688	ERX490923	WGS	ERP005989
408170	ERA315811	human gut metagenome	ILLUMINA	Illumina HiSeq 2000	ERR525904	ERX491139	WGS	ERP005989
408170	ERA315811	human gut metagenome	ILLUMINA	Illumina HiSeq 2000	ERR526074	ERX491309	WGS	ERP005989
408170	ERA315811	human gut metagenome	ILLUMINA	Illumina HiSeq 2000	ERR526012	ERX491247	WGS	ERP005989
408170	ERA315811	human gut metagenome	ILLUMINA	Illumina HiSeq 2000	ERR525973	ERX491208	WGS	ERP005989
408170	ERA315811	human gut metagenome	ILLUMINA	Illumina HiSeq 2000	ERR525859	ERX491094	WGS	ERP005989
408170	ERA315811	human gut metagenome	ILLUMINA	Illumina HiSeq 2000	ERR525695	ERX490930	WGS	ERP005989
408170	ERA315811	human gut metagenome	ILLUMINA	Illumina HiSeq 2000	ERR525788	ERX491023	WGS	ERP005989
408170	ERA315811	human gut metagenome	ILLUMINA	Illumina HiSeq 2000	ERR526027	ERX491262	WGS	ERP005989
408170	ERA315811	human gut metagenome	ILLUMINA	Illumina HiSeq 2000	ERR525864	ERX491099	WGS	ERP005989
408170	ERA315811	human gut metagenome	ILLUMINA	Illumina HiSeq 2000	ERR525816	ERX491051	WGS	ERP005989
408170	ERA315811	human gut metagenome	ILLUMINA	Illumina HiSeq 2000	ERR526040	ERX491275	WGS	ERP005989
408170	ERA315811	human gut metagenome	ILLUMINA	Illumina HiSeq 2000	ERR525994	ERX491229	WGS	ERP005989
408170	ERA315811	human gut metagenome	ILLUMINA	Illumina HiSeq 2000	ERR525896	ERX491131	WGS	ERP005989
408170	ERA315811	human gut metagenome	ILLUMINA	Illumina HiSeq 2000	ERR525957	ERX491192	WGS	ERP005989
408170	ERA315811	human gut metagenome	ILLUMINA	Illumina HiSeq 2000	ERR525714	ERX490949	WGS	ERP005989
408170	ERA315811	human gut metagenome	ILLUMINA	Illumina HiSeq 2000	ERR525908	ERX491143	WGS	ERP005989
408170	ERA315811	human gut metagenome	ILLUMINA	Illumina HiSeq 2000	ERR525960	ERX491195	WGS	ERP005989
408170	ERA315811	human gut metagenome	ILLUMINA	Illumina HiSeq 2000	ERR525933	ERX491168	WGS	ERP005989
408170	ERA315811	human gut metagenome	ILLUMINA	Illumina HiSeq 2000	ERR525786	ERX491021	WGS	ERP005989
408170	ERA315811	human gut metagenome	ILLUMINA	Illumina HiSeq 2000	ERR525706	ERX490941	WGS	ERP005989
408170	ERA315811	human gut metagenome	ILLUMINA	Illumina HiSeq 2000	ERR526064	ERX491299	WGS	ERP005989
408170	ERA315811	human gut metagenome	ILLUMINA	Illumina HiSeq 2000	ERR525806	ERX491041	WGS	ERP005989
408170	ERA315811	human gut metagenome	ILLUMINA	Illumina HiSeq 2000	ERR526005	ERX491240	WGS	ERP005989
408170	ERA315811	human gut metagenome	ILLUMINA	Illumina HiSeq 2000	ERR525856	ERX491091	WGS	ERP005989
408170	ERA315811	human gut metagenome	ILLUMINA	Illumina HiSeq 2000	ERR525764	ERX490999	WGS	ERP005989
408170	ERA315811	human gut metagenome	ILLUMINA	Illumina HiSeq 2000	ERR525814	ERX491049	WGS	ERP005989
408170	ERA315811	human gut metagenome	ILLUMINA	Illumina HiSeq 2000	ERR525833	ERX491068	WGS	ERP005989
408170	ERA315811	human gut metagenome	ILLUMINA	Illumina HiSeq 2000	ERR525730	ERX490965	WGS	ERP005989
408170	ERA315811	human gut metagenome	ILLUMINA	Illumina HiSeq 2000	ERR525914	ERX491149	WGS	ERP005989
408170	ERA315811	human gut metagenome	ILLUMINA	Illumina HiSeq 2000	ERR525903	ERX491138	WGS	ERP005989
408170	ERA315811	human gut metagenome	ILLUMINA	Illumina HiSeq 2000	ERR525868	ERX491103	WGS	ERP005989
408170	ERA315811	human gut metagenome	ILLUMINA	Illumina HiSeq 2000	ERR526073	ERX491308	WGS	ERP005989
408170	ERA315811	human gut metagenome	ILLUMINA	Illumina HiSeq 2000	ERR526068	ERX491303	WGS	ERP005989
408170	ERA315811	human gut metagenome	ILLUMINA	Illumina HiSeq 2000	ERR525941	ERX491176	WGS	ERP005989
408170	ERA315811	human gut metagenome	ILLUMINA	Illumina HiSeq 2000	ERR526080	ERX491315	WGS	ERP005989
408170	ERA315811	human gut metagenome	ILLUMINA	Illumina HiSeq 2000	ERR525824	ERX491059	WGS	ERP005989
408170	ERA315811	human gut metagenome	ILLUMINA	Illumina HiSeq 2000	ERR525915	ERX491150	WGS	ERP005989
408170	ERA315811	human gut metagenome	ILLUMINA	Illumina HiSeq 2000	ERR525776	ERX491011	WGS	ERP005989
408170	ERA315811	human gut metagenome	ILLUMINA	Illumina HiSeq 2000	ERR525759	ERX490994	WGS	ERP005989
408170	ERA315811	human gut metagenome	ILLUMINA	Illumina HiSeq 2000	ERR525988	ERX491223	WGS	ERP005989
408170	ERA315811	human gut metagenome	ILLUMINA	Illumina HiSeq 2000	ERR525981	ERX491216	WGS	ERP005989
408170	ERA315811	human gut metagenome	ILLUMINA	Illumina HiSeq 2000	ERR526054	ERX491289	WGS	ERP005989
408170	ERA315811	human gut metagenome	ILLUMINA	Illumina HiSeq 2000	ERR525947	ERX491182	WGS	ERP005989
408170	ERA315811	human gut metagenome	ILLUMINA	Illumina HiSeq 2000	ERR525913	ERX491148	WGS	ERP005989
408170	ERA315811	human gut metagenome	ILLUMINA	Illumina HiSeq 2000	ERR526043	ERX491278	WGS	ERP005989
408170	ERA315811	human gut metagenome	ILLUMINA	Illumina HiSeq 2000	ERR526061	ERX491296	WGS	ERP005989
408170	ERA315811	human gut metagenome	ILLUMINA	Illumina HiSeq 2000	ERR525810	ERX491045	WGS	ERP005989
408170	ERA315811	human gut metagenome	ILLUMINA	Illumina HiSeq 2000	ERR525770	ERX491005	WGS	ERP005989
408170	ERA315811	human gut metagenome	ILLUMINA	Illumina HiSeq 2000	ERR525863	ERX491098	WGS	ERP005989
408170	ERA315811	human gut metagenome	ILLUMINA	Illumina HiSeq 2000	ERR525878	ERX491113	WGS	ERP005989
408170	ERA315811	human gut metagenome	ILLUMINA	Illumina HiSeq 2000	ERR525936	ERX491171	WGS	ERP005989
408170	ERA315811	human gut metagenome	ILLUMINA	Illumina HiSeq 2000	ERR525862	ERX491097	WGS	ERP005989
408170	ERA315811	human gut metagenome	ILLUMINA	Illumina HiSeq 2000	ERR526007	ERX491242	WGS	ERP005989
408170	ERA315811	human gut metagenome	ILLUMINA	Illumina HiSeq 2000	ERR525835	ERX491070	WGS	ERP005989
408170	ERA315811	human gut metagenome	ILLUMINA	Illumina HiSeq 2000	ERR525939	ERX491174	WGS	ERP005989
408170	ERA315811	human gut metagenome	ILLUMINA	Illumina HiSeq 2000	ERR525709	ERX490944	WGS	ERP005989
408170	ERA315811	human gut metagenome	ILLUMINA	Illumina HiSeq 2000	ERR526038	ERX491273	WGS	ERP005989
408170	ERA315811	human gut metagenome	ILLUMINA	Illumina HiSeq 2000	ERR525827	ERX491062	WGS	ERP005989
408170	ERA315811	human gut metagenome	ILLUMINA	Illumina HiSeq 2000	ERR525754	ERX490989	WGS	ERP005989
408170	ERA315811	human gut metagenome	ILLUMINA	Illumina HiSeq 2000	ERR526035	ERX491270	WGS	ERP005989
408170	ERA315811	human gut metagenome	ILLUMINA	Illumina HiSeq 2000	ERR526028	ERX491263	WGS	ERP005989
408170	ERA315811	human gut metagenome	ILLUMINA	Illumina HiSeq 2000	ERR525832	ERX491067	WGS	ERP005989
408170	ERA315811	human gut metagenome	ILLUMINA	Illumina HiSeq 2000	ERR525970	ERX491205	WGS	ERP005989
408170	ERA315811	human gut metagenome	ILLUMINA	Illumina HiSeq 2000	ERR525940	ERX491175	WGS	ERP005989
408170	ERA315811	human gut metagenome	ILLUMINA	Illumina HiSeq 2000	ERR525926	ERX491161	WGS	ERP005989
408170	ERA315811	human gut metagenome	ILLUMINA	Illumina HiSeq 2000	ERR525703	ERX490938	WGS	ERP005989
408170	ERA315811	human gut metagenome	ILLUMINA	Illumina HiSeq 2000	ERR526075	ERX491310	WGS	ERP005989
408170	ERA315811	human gut metagenome	ILLUMINA	Illumina HiSeq 2000	ERR525789	ERX491024	WGS	ERP005989
408170	ERA315811	human gut metagenome	ILLUMINA	Illumina HiSeq 2000	ERR525748	ERX490983	WGS	ERP005989
408170	ERA315811	human gut metagenome	ILLUMINA	Illumina HiSeq 2000	ERR525705	ERX490940	WGS	ERP005989
408170	ERA315811	human gut metagenome	ILLUMINA	Illumina HiSeq 2000	ERR525737	ERX490972	WGS	ERP005989
408170	ERA315811	human gut metagenome	ILLUMINA	Illumina HiSeq 2000	ERR525916	ERX491151	WGS	ERP005989
408170	ERA315811	human gut metagenome	ILLUMINA	Illumina HiSeq 2000	ERR525880	ERX491115	WGS	ERP005989
408170	ERA315811	human gut metagenome	ILLUMINA	Illumina HiSeq 2000	ERR525851	ERX491086	WGS	ERP005989
408170	ERA315811	human gut metagenome	ILLUMINA	Illumina HiSeq 2000	ERR525875	ERX491110	WGS	ERP005989
408170	ERA315811	human gut metagenome	ILLUMINA	Illumina HiSeq 2000	ERR525836	ERX491071	WGS	ERP005989
408170	ERA315811	human gut metagenome	ILLUMINA	Illumina HiSeq 2000	ERR525857	ERX491092	WGS	ERP005989
408170	ERA315811	human gut metagenome	ILLUMINA	Illumina HiSeq 2000	ERR525920	ERX491155	WGS	ERP005989
408170	ERA315811	human gut metagenome	ILLUMINA	Illumina HiSeq 2000	ERR525963	ERX491198	WGS	ERP005989
408170	ERA315811	human gut metagenome	ILLUMINA	Illumina HiSeq 2000	ERR525817	ERX491052	WGS	ERP005989
408170	ERA315811	human gut metagenome	ILLUMINA	Illumina HiSeq 2000	ERR525907	ERX491142	WGS	ERP005989
408170	ERA315811	human gut metagenome	ILLUMINA	Illumina HiSeq 2000	ERR526057	ERX491292	WGS	ERP005989
408170	ERA315811	human gut metagenome	ILLUMINA	Illumina HiSeq 2000	ERR525899	ERX491134	WGS	ERP005989
408170	ERA315811	human gut metagenome	ILLUMINA	Illumina HiSeq 2000	ERR526020	ERX491255	WGS	ERP005989
408170	ERA315811	human gut metagenome	ILLUMINA	Illumina HiSeq 2000	ERR525874	ERX491109	WGS	ERP005989
408170	ERA315811	human gut metagenome	ILLUMINA	Illumina HiSeq 2000	ERR526082	ERX491317	WGS	ERP005989
408170	ERA315811	human gut metagenome	ILLUMINA	Illumina HiSeq 2000	ERR526042	ERX491277	WGS	ERP005989
408170	ERA315811	human gut metagenome	ILLUMINA	Illumina HiSeq 2000	ERR526041	ERX491276	WGS	ERP005989
408170	ERA315811	human gut metagenome	ILLUMINA	Illumina HiSeq 2000	ERR525711	ERX490946	WGS	ERP005989
408170	ERA315811	human gut metagenome	ILLUMINA	Illumina HiSeq 2000	ERR525794	ERX491029	WGS	ERP005989
408170	ERA315811	human gut metagenome	ILLUMINA	Illumina HiSeq 2000	ERR526051	ERX491286	WGS	ERP005989
408170	ERA315811	human gut metagenome	ILLUMINA	Illumina HiSeq 2000	ERR526002	ERX491237	WGS	ERP005989
408170	ERA315811	human gut metagenome	ILLUMINA	Illumina HiSeq 2000	ERR525750	ERX490985	WGS	ERP005989
408170	ERA315811	human gut metagenome	ILLUMINA	Illumina HiSeq 2000	ERR525929	ERX491164	WGS	ERP005989
408170	ERA315811	human gut metagenome	ILLUMINA	Illumina HiSeq 2000	ERR525749	ERX490984	WGS	ERP005989
408170	ERA315811	human gut metagenome	ILLUMINA	Illumina HiSeq 2000	ERR526009	ERX491244	WGS	ERP005989
408170	ERA315811	human gut metagenome	ILLUMINA	Illumina HiSeq 2000	ERR526081	ERX491316	WGS	ERP005989
408170	ERA315811	human gut metagenome	ILLUMINA	Illumina HiSeq 2000	ERR525852	ERX491087	WGS	ERP005989
408170	ERA315811	human gut metagenome	ILLUMINA	Illumina HiSeq 2000	ERR525944	ERX491179	WGS	ERP005989
408170	ERA315811	human gut metagenome	ILLUMINA	Illumina HiSeq 2000	ERR525927	ERX491162	WGS	ERP005989
408170	ERA315811	human gut metagenome	ILLUMINA	Illumina HiSeq 2000	ERR525923	ERX491158	WGS	ERP005989
408170	ERA315811	human gut metagenome	ILLUMINA	Illumina HiSeq 2000	ERR525693	ERX490928	WGS	ERP005989
408170	ERA315811	human gut metagenome	ILLUMINA	Illumina HiSeq 2000	ERR525689	ERX490924	WGS	ERP005989
408170	ERA315811	human gut metagenome	ILLUMINA	Illumina HiSeq 2000	ERR525763	ERX490998	WGS	ERP005989
408170	ERA315811	human gut metagenome	ILLUMINA	Illumina HiSeq 2000	ERR525961	ERX491196	WGS	ERP005989
408170	ERA315811	human gut metagenome	ILLUMINA	Illumina HiSeq 2000	ERR525984	ERX491219	WGS	ERP005989
408170	ERA315811	human gut metagenome	ILLUMINA	Illumina HiSeq 2000	ERR525891	ERX491126	WGS	ERP005989
408170	ERA315811	human gut metagenome	ILLUMINA	Illumina HiSeq 2000	ERR526013	ERX491248	WGS	ERP005989
408170	ERA315811	human gut metagenome	ILLUMINA	Illumina HiSeq 2000	ERR525886	ERX491121	WGS	ERP005989
408170	ERA315811	human gut metagenome	ILLUMINA	Illumina HiSeq 2000	ERR526047	ERX491282	WGS	ERP005989
408170	ERA315811	human gut metagenome	ILLUMINA	Illumina HiSeq 2000	ERR525721	ERX490956	WGS	ERP005989
408170	ERA315811	human gut metagenome	ILLUMINA	Illumina HiSeq 2000	ERR526078	ERX491313	WGS	ERP005989
408170	ERA315811	human gut metagenome	ILLUMINA	Illumina HiSeq 2000	ERR526087	ERX491322	WGS	ERP005989
408170	ERA315811	human gut metagenome	ILLUMINA	Illumina HiSeq 2000	ERR525780	ERX491015	WGS	ERP005989
408170	ERA315811	human gut metagenome	ILLUMINA	Illumina HiSeq 2000	ERR525777	ERX491012	WGS	ERP005989
408170	ERA315811	human gut metagenome	ILLUMINA	Illumina HiSeq 2000	ERR525974	ERX491209	WGS	ERP005989
408170	ERA315811	human gut metagenome	ILLUMINA	Illumina HiSeq 2000	ERR525757	ERX490992	WGS	ERP005989
408170	ERA315811	human gut metagenome	ILLUMINA	Illumina HiSeq 2000	ERR525697	ERX490932	WGS	ERP005989
408170	ERA315811	human gut metagenome	ILLUMINA	Illumina HiSeq 2000	ERR526039	ERX491274	WGS	ERP005989
408170	ERA315811	human gut metagenome	ILLUMINA	Illumina HiSeq 2000	ERR525797	ERX491032	WGS	ERP005989
408170	ERA315811	human gut metagenome	ILLUMINA	Illumina HiSeq 2000	ERR525872	ERX491107	WGS	ERP005989
408170	ERA315811	human gut metagenome	ILLUMINA	Illumina HiSeq 2000	ERR525885	ERX491120	WGS	ERP005989
408170	ERA315811	human gut metagenome	ILLUMINA	Illumina HiSeq 2000	ERR525932	ERX491167	WGS	ERP005989
408170	ERA315811	human gut metagenome	ILLUMINA	Illumina HiSeq 2000	ERR525739	ERX490974	WGS	ERP005989
408170	ERA315811	human gut metagenome	ILLUMINA	Illumina HiSeq 2000	ERR526053	ERX491288	WGS	ERP005989
408170	ERA315811	human gut metagenome	ILLUMINA	Illumina HiSeq 2000	ERR525724	ERX490959	WGS	ERP005989
408170	ERA315811	human gut metagenome	ILLUMINA	Illumina HiSeq 2000	ERR525821	ERX491056	WGS	ERP005989
408170	ERA315811	human gut metagenome	ILLUMINA	Illumina HiSeq 2000	ERR525948	ERX491183	WGS	ERP005989
408170	ERA315811	human gut metagenome	ILLUMINA	Illumina HiSeq 2000	ERR525707	ERX490942	WGS	ERP005989
408170	ERA315811	human gut metagenome	ILLUMINA	Illumina HiSeq 2000	ERR525986	ERX491221	WGS	ERP005989
408170	ERA315811	human gut metagenome	ILLUMINA	Illumina HiSeq 2000	ERR525905	ERX491140	WGS	ERP005989
408170	ERA315811	human gut metagenome	ILLUMINA	Illumina HiSeq 2000	ERR525894	ERX491129	WGS	ERP005989
408170	ERA315811	human gut metagenome	ILLUMINA	Illumina HiSeq 2000	ERR525968	ERX491203	WGS	ERP005989
408170	ERA315811	human gut metagenome	ILLUMINA	Illumina HiSeq 2000	ERR525977	ERX491212	WGS	ERP005989
408170	ERA315811	human gut metagenome	ILLUMINA	Illumina HiSeq 2000	ERR525949	ERX491184	WGS	ERP005989
408170	ERA315811	human gut metagenome	ILLUMINA	Illumina HiSeq 2000	ERR526072	ERX491307	WGS	ERP005989
408170	ERA315811	human gut metagenome	ILLUMINA	Illumina HiSeq 2000	ERR525710	ERX490945	WGS	ERP005989
408170	ERA315811	human gut metagenome	ILLUMINA	Illumina HiSeq 2000	ERR525815	ERX491050	WGS	ERP005989
408170	ERA315811	human gut metagenome	ILLUMINA	Illumina HiSeq 2000	ERR526018	ERX491253	WGS	ERP005989
408170	ERA315811	human gut metagenome	ILLUMINA	Illumina HiSeq 2000	ERR525922	ERX491157	WGS	ERP005989
408170	ERA315811	human gut metagenome	ILLUMINA	Illumina HiSeq 2000	ERR525942	ERX491177	WGS	ERP005989
408170	ERA315811	human gut metagenome	ILLUMINA	Illumina HiSeq 2000	ERR525912	ERX491147	WGS	ERP005989
408170	ERA315811	human gut metagenome	ILLUMINA	Illumina HiSeq 2000	ERR525890	ERX491125	WGS	ERP005989
408170	ERA315811	human gut metagenome	ILLUMINA	Illumina HiSeq 2000	ERR526029	ERX491264	WGS	ERP005989
408170	ERA315811	human gut metagenome	ILLUMINA	Illumina HiSeq 2000	ERR525918	ERX491153	WGS	ERP005989
408170	ERA315811	human gut metagenome	ILLUMINA	Illumina HiSeq 2000	ERR525834	ERX491069	WGS	ERP005989
408170	ERA315811	human gut metagenome	ILLUMINA	Illumina HiSeq 2000	ERR525765	ERX491000	WGS	ERP005989
408170	ERA315811	human gut metagenome	ILLUMINA	Illumina HiSeq 2000	ERR526085	ERX491320	WGS	ERP005989
408170	ERA315811	human gut metagenome	ILLUMINA	Illumina HiSeq 2000	ERR525950	ERX491185	WGS	ERP005989
408170	ERA315811	human gut metagenome	ILLUMINA	Illumina HiSeq 2000	ERR525795	ERX491030	WGS	ERP005989
408170	ERA315811	human gut metagenome	ILLUMINA	Illumina HiSeq 2000	ERR525698	ERX490933	WGS	ERP005989
408170	ERA315811	human gut metagenome	ILLUMINA	Illumina HiSeq 2000	ERR525756	ERX490991	WGS	ERP005989
408170	ERA315811	human gut metagenome	ILLUMINA	Illumina HiSeq 2000	ERR526034	ERX491269	WGS	ERP005989
408170	ERA315811	human gut metagenome	ILLUMINA	Illumina HiSeq 2000	ERR526021	ERX491256	WGS	ERP005989
408170	ERA315811	human gut metagenome	ILLUMINA	Illumina HiSeq 2000	ERR525820	ERX491055	WGS	ERP005989
408170	ERA315811	human gut metagenome	ILLUMINA	Illumina HiSeq 2000	ERR526063	ERX491298	WGS	ERP005989
408170	ERA315811	human gut metagenome	ILLUMINA	Illumina HiSeq 2000	ERR525738	ERX490973	WGS	ERP005989
408170	ERA315811	human gut metagenome	ILLUMINA	Illumina HiSeq 2000	ERR525701	ERX490936	WGS	ERP005989
408170	ERA315811	human gut metagenome	ILLUMINA	Illumina HiSeq 2000	ERR525732	ERX490967	WGS	ERP005989
408170	ERA315811	human gut metagenome	ILLUMINA	Illumina HiSeq 2000	ERR525928	ERX491163	WGS	ERP005989
408170	ERA315811	human gut metagenome	ILLUMINA	Illumina HiSeq 2000	ERR525930	ERX491165	WGS	ERP005989
408170	ERA315811	human gut metagenome	ILLUMINA	Illumina HiSeq 2000	ERR525843	ERX491078	WGS	ERP005989
408170	ERA315811	human gut metagenome	ILLUMINA	Illumina HiSeq 2000	ERR525768	ERX491003	WGS	ERP005989
408170	ERA315811	human gut metagenome	ILLUMINA	Illumina HiSeq 2000	ERR525831	ERX491066	WGS	ERP005989
408170	ERA315811	human gut metagenome	ILLUMINA	Illumina HiSeq 2000	ERR525860	ERX491095	WGS	ERP005989
408170	ERA315811	human gut metagenome	ILLUMINA	Illumina HiSeq 2000	ERR525809	ERX491044	WGS	ERP005989
408170	ERA315811	human gut metagenome	ILLUMINA	Illumina HiSeq 2000	ERR526079	ERX491314	WGS	ERP005989
408170	ERA315811	human gut metagenome	ILLUMINA	Illumina HiSeq 2000	ERR525990	ERX491225	WGS	ERP005989
408170	ERA315811	human gut metagenome	ILLUMINA	Illumina HiSeq 2000	ERR525962	ERX491197	WGS	ERP005989
408170	ERA315811	human gut metagenome	ILLUMINA	Illumina HiSeq 2000	ERR525723	ERX490958	WGS	ERP005989
408170	ERA315811	human gut metagenome	ILLUMINA	Illumina HiSeq 2000	ERR525861	ERX491096	WGS	ERP005989
408170	ERA315811	human gut metagenome	ILLUMINA	Illumina HiSeq 2000	ERR525773	ERX491008	WGS	ERP005989
408170	ERA315811	human gut metagenome	ILLUMINA	Illumina HiSeq 2000	ERR525893	ERX491128	WGS	ERP005989
408170	ERA315811	human gut metagenome	ILLUMINA	Illumina HiSeq 2000	ERR525760	ERX490995	WGS	ERP005989
408170	ERA315811	human gut metagenome	ILLUMINA	Illumina HiSeq 2000	ERR526015	ERX491250	WGS	ERP005989
408170	ERA315811	human gut metagenome	ILLUMINA	Illumina HiSeq 2000	ERR526022	ERX491257	WGS	ERP005989
408170	ERA315811	human gut metagenome	ILLUMINA	Illumina HiSeq 2000	ERR525846	ERX491081	WGS	ERP005989
408170	ERA315811	human gut metagenome	ILLUMINA	Illumina HiSeq 2000	ERR525999	ERX491234	WGS	ERP005989
408170	ERA315811	human gut metagenome	ILLUMINA	Illumina HiSeq 2000	ERR525807	ERX491042	WGS	ERP005989
408170	ERA315811	human gut metagenome	ILLUMINA	Illumina HiSeq 2000	ERR526032	ERX491267	WGS	ERP005989
408170	ERA315811	human gut metagenome	ILLUMINA	Illumina HiSeq 2000	ERR525775	ERX491010	WGS	ERP005989
408170	ERA315811	human gut metagenome	ILLUMINA	Illumina HiSeq 2000	ERR525895	ERX491130	WGS	ERP005989
408170	ERA354934	human gut metagenome	ILLUMINA	Illumina HiSeq 2000	ERR589447	ERX547442	WGS	ERP006678
408170	ERA354934	human gut metagenome	ILLUMINA	Illumina HiSeq 2000	ERR589440	ERX547435	WGS	ERP006678
408170	ERA354934	human gut metagenome	ILLUMINA	Illumina HiSeq 2000	ERR589469	ERX547464	WGS	ERP006678
408170	ERA354934	human gut metagenome	ILLUMINA	Illumina HiSeq 2000	ERR589480	ERX547475	WGS	ERP006678
408170	ERA354934	human gut metagenome	ILLUMINA	Illumina HiSeq 2000	ERR589779	ERX547774	WGS	ERP006678
408170	ERA354934	human gut metagenome	ILLUMINA	Illumina HiSeq 2000	ERR589635	ERX547630	WGS	ERP006678
408170	ERA354934	human gut metagenome	ILLUMINA	Illumina HiSeq 2000	ERR589671	ERX547666	WGS	ERP006678
408170	ERA354934	human gut metagenome	ILLUMINA	Illumina HiSeq 2000	ERR589559	ERX547554	WGS	ERP006678
408170	ERA354934	human gut metagenome	ILLUMINA	Illumina HiSeq 2000	ERR589407	ERX547402	WGS	ERP006678
408170	ERA354934	human gut metagenome	ILLUMINA	Illumina HiSeq 2000	ERR589700	ERX547695	WGS	ERP006678
408170	ERA354934	human gut metagenome	ILLUMINA	Illumina HiSeq 2000	ERR589836	ERX547831	WGS	ERP006678
408170	ERA354934	human gut metagenome	ILLUMINA	Illumina HiSeq 2000	ERR589736	ERX547731	WGS	ERP006678
408170	ERA354934	human gut metagenome	ILLUMINA	Illumina HiSeq 2000	ERR589468	ERX547463	WGS	ERP006678
408170	ERA354934	human gut metagenome	ILLUMINA	Illumina HiSeq 2000	ERR589368	ERX547363	WGS	ERP006678
408170	ERA354934	human gut metagenome	ILLUMINA	Illumina HiSeq 2000	ERR589798	ERX547793	WGS	ERP006678
408170	ERA354934	human gut metagenome	ILLUMINA	Illumina HiSeq 2000	ERR589501	ERX547496	WGS	ERP006678
408170	ERA354934	human gut metagenome	ILLUMINA	Illumina HiSeq 2000	ERR589369	ERX547364	WGS	ERP006678
408170	ERA354934	human gut metagenome	ILLUMINA	Illumina HiSeq 2000	ERR589387	ERX547382	WGS	ERP006678
408170	ERA354934	human gut metagenome	ILLUMINA	Illumina HiSeq 2000	ERR589566	ERX547561	WGS	ERP006678
408170	ERA354934	human gut metagenome	ILLUMINA	Illumina HiSeq 2000	ERR589589	ERX547584	WGS	ERP006678
408170	ERA354934	human gut metagenome	ILLUMINA	Illumina HiSeq 2000	ERR589863	ERX547858	WGS	ERP006678
408170	ERA354934	human gut metagenome	ILLUMINA	Illumina HiSeq 2000	ERR589864	ERX547859	WGS	ERP006678
408170	ERA354934	human gut metagenome	ILLUMINA	Illumina HiSeq 2000	ERR589582	ERX547577	WGS	ERP006678
408170	ERA354934	human gut metagenome	ILLUMINA	Illumina HiSeq 2000	ERR589370	ERX547365	WGS	ERP006678
408170	ERA354934	human gut metagenome	ILLUMINA	Illumina HiSeq 2000	ERR589697	ERX547692	WGS	ERP006678
408170	ERA354934	human gut metagenome	ILLUMINA	Illumina HiSeq 2000	ERR589743	ERX547738	WGS	ERP006678
408170	ERA354934	human gut metagenome	ILLUMINA	Illumina HiSeq 2000	ERR589435	ERX547430	WGS	ERP006678
408170	ERA354934	human gut metagenome	ILLUMINA	Illumina HiSeq 2000	ERR589633	ERX547628	WGS	ERP006678
408170	ERA354934	human gut metagenome	ILLUMINA	Illumina HiSeq 2000	ERR589744	ERX547739	WGS	ERP006678
408170	ERA354934	human gut metagenome	ILLUMINA	Illumina HiSeq 2000	ERR589661	ERX547656	WGS	ERP006678
408170	ERA354934	human gut metagenome	ILLUMINA	Illumina HiSeq 2000	ERR589796	ERX547791	WGS	ERP006678
408170	ERA354934	human gut metagenome	ILLUMINA	Illumina HiSeq 2000	ERR589548	ERX547543	WGS	ERP006678
408170	ERA354934	human gut metagenome	ILLUMINA	Illumina HiSeq 2000	ERR589412	ERX547407	WGS	ERP006678
408170	ERA354934	human gut metagenome	ILLUMINA	Illumina HiSeq 2000	ERR589692	ERX547687	WGS	ERP006678
408170	ERA354934	human gut metagenome	ILLUMINA	Illumina HiSeq 2000	ERR589857	ERX547852	WGS	ERP006678
408170	ERA354934	human gut metagenome	ILLUMINA	Illumina HiSeq 2000	ERR589840	ERX547835	WGS	ERP006678
408170	ERA354934	human gut metagenome	ILLUMINA	Illumina HiSeq 2000	ERR589406	ERX547401	WGS	ERP006678
408170	ERA354934	human gut metagenome	ILLUMINA	Illumina HiSeq 2000	ERR589609	ERX547604	WGS	ERP006678
408170	ERA354934	human gut metagenome	ILLUMINA	Illumina HiSeq 2000	ERR589629	ERX547624	WGS	ERP006678
408170	ERA354934	human gut metagenome	ILLUMINA	Illumina HiSeq 2000	ERR589413	ERX547408	WGS	ERP006678
408170	ERA354934	human gut metagenome	ILLUMINA	Illumina HiSeq 2000	ERR589617	ERX547612	WGS	ERP006678
408170	ERA354934	human gut metagenome	ILLUMINA	Illumina HiSeq 2000	ERR589512	ERX547507	WGS	ERP006678
408170	ERA354934	human gut metagenome	ILLUMINA	Illumina HiSeq 2000	ERR589393	ERX547388	WGS	ERP006678
408170	ERA354934	human gut metagenome	ILLUMINA	Illumina HiSeq 2000	ERR589747	ERX547742	WGS	ERP006678
408170	ERA354934	human gut metagenome	ILLUMINA	Illumina HiSeq 2000	ERR589488	ERX547483	WGS	ERP006678
408170	ERA354934	human gut metagenome	ILLUMINA	Illumina HiSeq 2000	ERR589785	ERX547780	WGS	ERP006678
408170	ERA354934	human gut metagenome	ILLUMINA	Illumina HiSeq 2000	ERR589400	ERX547395	WGS	ERP006678
408170	ERA354934	human gut metagenome	ILLUMINA	Illumina HiSeq 2000	ERR589686	ERX547681	WGS	ERP006678
408170	ERA354934	human gut metagenome	ILLUMINA	Illumina HiSeq 2000	ERR589577	ERX547572	WGS	ERP006678
408170	ERA354934	human gut metagenome	ILLUMINA	Illumina HiSeq 2000	ERR589820	ERX547815	WGS	ERP006678
408170	ERA354934	human gut metagenome	ILLUMINA	Illumina HiSeq 2000	ERR589783	ERX547778	WGS	ERP006678
408170	ERA354934	human gut metagenome	ILLUMINA	Illumina HiSeq 2000	ERR589504	ERX547499	WGS	ERP006678
408170	ERA354934	human gut metagenome	ILLUMINA	Illumina HiSeq 2000	ERR589746	ERX547741	WGS	ERP006678
408170	ERA354934	human gut metagenome	ILLUMINA	Illumina HiSeq 2000	ERR589420	ERX547415	WGS	ERP006678
408170	ERA354934	human gut metagenome	ILLUMINA	Illumina HiSeq 2000	ERR589852	ERX547847	WGS	ERP006678
408170	ERA354934	human gut metagenome	ILLUMINA	Illumina HiSeq 2000	ERR589862	ERX547857	WGS	ERP006678
408170	ERA354934	human gut metagenome	ILLUMINA	Illumina HiSeq 2000	ERR589835	ERX547830	WGS	ERP006678
408170	ERA354934	human gut metagenome	ILLUMINA	Illumina HiSeq 2000	ERR589547	ERX547542	WGS	ERP006678
408170	ERA354934	human gut metagenome	ILLUMINA	Illumina HiSeq 2000	ERR589681	ERX547676	WGS	ERP006678
408170	ERA354934	human gut metagenome	ILLUMINA	Illumina HiSeq 2000	ERR589745	ERX547740	WGS	ERP006678
408170	ERA354934	human gut metagenome	ILLUMINA	Illumina HiSeq 2000	ERR589755	ERX547750	WGS	ERP006678
408170	ERA354934	human gut metagenome	ILLUMINA	Illumina HiSeq 2000	ERR589493	ERX547488	WGS	ERP006678
408170	ERA354934	human gut metagenome	ILLUMINA	Illumina HiSeq 2000	ERR589433	ERX547428	WGS	ERP006678
408170	ERA354934	human gut metagenome	ILLUMINA	Illumina HiSeq 2000	ERR589464	ERX547459	WGS	ERP006678
408170	ERA354934	human gut metagenome	ILLUMINA	Illumina HiSeq 2000	ERR589483	ERX547478	WGS	ERP006678
408170	ERA354934	human gut metagenome	ILLUMINA	Illumina HiSeq 2000	ERR589396	ERX547391	WGS	ERP006678
408170	ERA354934	human gut metagenome	ILLUMINA	Illumina HiSeq 2000	ERR589828	ERX547823	WGS	ERP006678
408170	ERA354934	human gut metagenome	ILLUMINA	Illumina HiSeq 2000	ERR589615	ERX547610	WGS	ERP006678
408170	ERA354934	human gut metagenome	ILLUMINA	Illumina HiSeq 2000	ERR589868	ERX547863	WGS	ERP006678
408170	ERA354934	human gut metagenome	ILLUMINA	Illumina HiSeq 2000	ERR589694	ERX547689	WGS	ERP006678
408170	ERA354934	human gut metagenome	ILLUMINA	Illumina HiSeq 2000	ERR589534	ERX547529	WGS	ERP006678
408170	ERA354934	human gut metagenome	ILLUMINA	Illumina HiSeq 2000	ERR589365	ERX547360	WGS	ERP006678
408170	ERA354934	human gut metagenome	ILLUMINA	Illumina HiSeq 2000	ERR589651	ERX547646	WGS	ERP006678
408170	ERA354934	human gut metagenome	ILLUMINA	Illumina HiSeq 2000	ERR589621	ERX547616	WGS	ERP006678
408170	ERA354934	human gut metagenome	ILLUMINA	Illumina HiSeq 2000	ERR589827	ERX547822	WGS	ERP006678
408170	ERA354934	human gut metagenome	ILLUMINA	Illumina HiSeq 2000	ERR589754	ERX547749	WGS	ERP006678
408170	ERA354934	human gut metagenome	ILLUMINA	Illumina HiSeq 2000	ERR589357	ERX547352	WGS	ERP006678
408170	ERA354934	human gut metagenome	ILLUMINA	Illumina HiSeq 2000	ERR589563	ERX547558	WGS	ERP006678
408170	ERA354934	human gut metagenome	ILLUMINA	Illumina HiSeq 2000	ERR589349	ERX547344	WGS	ERP006678
408170	ERA354934	human gut metagenome	ILLUMINA	Illumina HiSeq 2000	ERR589425	ERX547420	WGS	ERP006678
408170	ERA354934	human gut metagenome	ILLUMINA	Illumina HiSeq 2000	ERR589638	ERX547633	WGS	ERP006678
408170	ERA354934	human gut metagenome	ILLUMINA	Illumina HiSeq 2000	ERR589645	ERX547640	WGS	ERP006678
408170	ERA354934	human gut metagenome	ILLUMINA	Illumina HiSeq 2000	ERR589549	ERX547544	WGS	ERP006678
408170	ERA354934	human gut metagenome	ILLUMINA	Illumina HiSeq 2000	ERR589522	ERX547517	WGS	ERP006678
408170	ERA354934	human gut metagenome	ILLUMINA	Illumina HiSeq 2000	ERR589608	ERX547603	WGS	ERP006678
408170	ERA354934	human gut metagenome	ILLUMINA	Illumina HiSeq 2000	ERR589421	ERX547416	WGS	ERP006678
408170	ERA354934	human gut metagenome	ILLUMINA	Illumina HiSeq 2000	ERR589625	ERX547620	WGS	ERP006678
408170	ERA354934	human gut metagenome	ILLUMINA	Illumina HiSeq 2000	ERR589358	ERX547353	WGS	ERP006678
408170	ERA354934	human gut metagenome	ILLUMINA	Illumina HiSeq 2000	ERR589858	ERX547853	WGS	ERP006678
408170	ERA354934	human gut metagenome	ILLUMINA	Illumina HiSeq 2000	ERR589630	ERX547625	WGS	ERP006678
408170	ERA354934	human gut metagenome	ILLUMINA	Illumina HiSeq 2000	ERR589404	ERX547399	WGS	ERP006678
408170	ERA354934	human gut metagenome	ILLUMINA	Illumina HiSeq 2000	ERR589774	ERX547769	WGS	ERP006678
408170	ERA354934	human gut metagenome	ILLUMINA	Illumina HiSeq 2000	ERR589525	ERX547520	WGS	ERP006678
408170	ERA354934	human gut metagenome	ILLUMINA	Illumina HiSeq 2000	ERR589807	ERX547802	WGS	ERP006678
408170	ERA354934	human gut metagenome	ILLUMINA	Illumina HiSeq 2000	ERR589791	ERX547786	WGS	ERP006678
408170	ERA354934	human gut metagenome	ILLUMINA	Illumina HiSeq 2000	ERR589601	ERX547596	WGS	ERP006678
408170	ERA354934	human gut metagenome	ILLUMINA	Illumina HiSeq 2000	ERR589572	ERX547567	WGS	ERP006678
408170	ERA354934	human gut metagenome	ILLUMINA	Illumina HiSeq 2000	ERR589366	ERX547361	WGS	ERP006678
408170	ERA354934	human gut metagenome	ILLUMINA	Illumina HiSeq 2000	ERR589777	ERX547772	WGS	ERP006678
408170	ERA354934	human gut metagenome	ILLUMINA	Illumina HiSeq 2000	ERR589578	ERX547573	WGS	ERP006678
408170	ERA354934	human gut metagenome	ILLUMINA	Illumina HiSeq 2000	ERR589721	ERX547716	WGS	ERP006678
408170	ERA354934	human gut metagenome	ILLUMINA	Illumina HiSeq 2000	ERR589725	ERX547720	WGS	ERP006678
408170	ERA354934	human gut metagenome	ILLUMINA	Illumina HiSeq 2000	ERR589533	ERX547528	WGS	ERP006678
408170	ERA354934	human gut metagenome	ILLUMINA	Illumina HiSeq 2000	ERR589702	ERX547697	WGS	ERP006678
408170	ERA354934	human gut metagenome	ILLUMINA	Illumina HiSeq 2000	ERR589737	ERX547732	WGS	ERP006678
408170	ERA354934	human gut metagenome	ILLUMINA	Illumina HiSeq 2000	ERR589446	ERX547441	WGS	ERP006678
408170	ERA354934	human gut metagenome	ILLUMINA	Illumina HiSeq 2000	ERR589742	ERX547737	WGS	ERP006678
408170	ERA354934	human gut metagenome	ILLUMINA	Illumina HiSeq 2000	ERR589813	ERX547808	WGS	ERP006678
408170	ERA354934	human gut metagenome	ILLUMINA	Illumina HiSeq 2000	ERR589434	ERX547429	WGS	ERP006678
408170	ERA354934	human gut metagenome	ILLUMINA	Illumina HiSeq 2000	ERR589619	ERX547614	WGS	ERP006678
408170	ERA354934	human gut metagenome	ILLUMINA	Illumina HiSeq 2000	ERR589432	ERX547427	WGS	ERP006678
408170	ERA354934	human gut metagenome	ILLUMINA	Illumina HiSeq 2000	ERR589545	ERX547540	WGS	ERP006678
408170	ERA354934	human gut metagenome	ILLUMINA	Illumina HiSeq 2000	ERR589355	ERX547350	WGS	ERP006678
408170	ERA354934	human gut metagenome	ILLUMINA	Illumina HiSeq 2000	ERR589390	ERX547385	WGS	ERP006678
408170	ERA354934	human gut metagenome	ILLUMINA	Illumina HiSeq 2000	ERR589838	ERX547833	WGS	ERP006678
408170	ERA354934	human gut metagenome	ILLUMINA	Illumina HiSeq 2000	ERR589346	ERX547341	WGS	ERP006678
408170	ERA354934	human gut metagenome	ILLUMINA	Illumina HiSeq 2000	ERR589766	ERX547761	WGS	ERP006678
408170	ERA354934	human gut metagenome	ILLUMINA	Illumina HiSeq 2000	ERR589663	ERX547658	WGS	ERP006678
408170	ERA354934	human gut metagenome	ILLUMINA	Illumina HiSeq 2000	ERR589536	ERX547531	WGS	ERP006678
408170	ERA354934	human gut metagenome	ILLUMINA	Illumina HiSeq 2000	ERR589656	ERX547651	WGS	ERP006678
408170	ERA354934	human gut metagenome	ILLUMINA	Illumina HiSeq 2000	ERR589654	ERX547649	WGS	ERP006678
408170	ERA354934	human gut metagenome	ILLUMINA	Illumina HiSeq 2000	ERR589829	ERX547824	WGS	ERP006678
408170	ERA354934	human gut metagenome	ILLUMINA	Illumina HiSeq 2000	ERR589874	ERX547869	WGS	ERP006678
408170	ERA354934	human gut metagenome	ILLUMINA	Illumina HiSeq 2000	ERR589475	ERX547470	WGS	ERP006678
408170	ERA354934	human gut metagenome	ILLUMINA	Illumina HiSeq 2000	ERR589627	ERX547622	WGS	ERP006678
408170	ERA354934	human gut metagenome	ILLUMINA	Illumina HiSeq 2000	ERR589762	ERX547757	WGS	ERP006678
408170	ERA354934	human gut metagenome	ILLUMINA	Illumina HiSeq 2000	ERR589808	ERX547803	WGS	ERP006678
408170	ERA354934	human gut metagenome	ILLUMINA	Illumina HiSeq 2000	ERR589730	ERX547725	WGS	ERP006678
408170	ERA354934	human gut metagenome	ILLUMINA	Illumina HiSeq 2000	ERR589849	ERX547844	WGS	ERP006678
408170	ERA354934	human gut metagenome	ILLUMINA	Illumina HiSeq 2000	ERR589554	ERX547549	WGS	ERP006678
408170	ERA354934	human gut metagenome	ILLUMINA	Illumina HiSeq 2000	ERR589517	ERX547512	WGS	ERP006678
408170	ERA354934	human gut metagenome	ILLUMINA	Illumina HiSeq 2000	ERR589831	ERX547826	WGS	ERP006678
408170	ERA354934	human gut metagenome	ILLUMINA	Illumina HiSeq 2000	ERR589739	ERX547734	WGS	ERP006678
408170	ERA354934	human gut metagenome	ILLUMINA	Illumina HiSeq 2000	ERR589784	ERX547779	WGS	ERP006678
408170	ERA354934	human gut metagenome	ILLUMINA	Illumina HiSeq 2000	ERR589478	ERX547473	WGS	ERP006678
408170	ERA354934	human gut metagenome	ILLUMINA	Illumina HiSeq 2000	ERR589514	ERX547509	WGS	ERP006678
408170	ERA354934	human gut metagenome	ILLUMINA	Illumina HiSeq 2000	ERR589647	ERX547642	WGS	ERP006678
408170	ERA354934	human gut metagenome	ILLUMINA	Illumina HiSeq 2000	ERR589543	ERX547538	WGS	ERP006678
408170	ERA354934	human gut metagenome	ILLUMINA	Illumina HiSeq 2000	ERR589593	ERX547588	WGS	ERP006678
408170	ERA354934	human gut metagenome	ILLUMINA	Illumina HiSeq 2000	ERR589778	ERX547773	WGS	ERP006678
408170	ERA354934	human gut metagenome	ILLUMINA	Illumina HiSeq 2000	ERR589728	ERX547723	WGS	ERP006678
408170	ERA354934	human gut metagenome	ILLUMINA	Illumina HiSeq 2000	ERR589499	ERX547494	WGS	ERP006678
408170	ERA354934	human gut metagenome	ILLUMINA	Illumina HiSeq 2000	ERR589497	ERX547492	WGS	ERP006678
408170	ERA354934	human gut metagenome	ILLUMINA	Illumina HiSeq 2000	ERR589624	ERX547619	WGS	ERP006678
408170	ERA354934	human gut metagenome	ILLUMINA	Illumina HiSeq 2000	ERR589477	ERX547472	WGS	ERP006678
408170	ERA354934	human gut metagenome	ILLUMINA	Illumina HiSeq 2000	ERR589841	ERX547836	WGS	ERP006678
408170	ERA354934	human gut metagenome	ILLUMINA	Illumina HiSeq 2000	ERR589471	ERX547466	WGS	ERP006678
408170	ERA354934	human gut metagenome	ILLUMINA	Illumina HiSeq 2000	ERR589575	ERX547570	WGS	ERP006678
408170	ERA354934	human gut metagenome	ILLUMINA	Illumina HiSeq 2000	ERR589705	ERX547700	WGS	ERP006678
408170	ERA354934	human gut metagenome	ILLUMINA	Illumina HiSeq 2000	ERR589460	ERX547455	WGS	ERP006678
408170	ERA354934	human gut metagenome	ILLUMINA	Illumina HiSeq 2000	ERR589438	ERX547433	WGS	ERP006678
408170	ERA354934	human gut metagenome	ILLUMINA	Illumina HiSeq 2000	ERR589429	ERX547424	WGS	ERP006678
408170	ERA354934	human gut metagenome	ILLUMINA	Illumina HiSeq 2000	ERR589600	ERX547595	WGS	ERP006678
408170	ERA354934	human gut metagenome	ILLUMINA	Illumina HiSeq 2000	ERR589804	ERX547799	WGS	ERP006678
408170	ERA354934	human gut metagenome	ILLUMINA	Illumina HiSeq 2000	ERR589618	ERX547613	WGS	ERP006678
408170	ERA354934	human gut metagenome	ILLUMINA	Illumina HiSeq 2000	ERR589801	ERX547796	WGS	ERP006678
408170	ERA354934	human gut metagenome	ILLUMINA	Illumina HiSeq 2000	ERR589734	ERX547729	WGS	ERP006678
408170	ERA354934	human gut metagenome	ILLUMINA	Illumina HiSeq 2000	ERR589810	ERX547805	WGS	ERP006678
408170	ERA354934	human gut metagenome	ILLUMINA	Illumina HiSeq 2000	ERR589361	ERX547356	WGS	ERP006678
408170	ERA354934	human gut metagenome	ILLUMINA	Illumina HiSeq 2000	ERR589641	ERX547636	WGS	ERP006678
408170	ERA354934	human gut metagenome	ILLUMINA	Illumina HiSeq 2000	ERR589519	ERX547514	WGS	ERP006678
408170	ERA354934	human gut metagenome	ILLUMINA	Illumina HiSeq 2000	ERR589565	ERX547560	WGS	ERP006678
408170	ERA354934	human gut metagenome	ILLUMINA	Illumina HiSeq 2000	ERR589524	ERX547519	WGS	ERP006678
408170	ERA354934	human gut metagenome	ILLUMINA	Illumina HiSeq 2000	ERR589770	ERX547765	WGS	ERP006678
408170	ERA354934	human gut metagenome	ILLUMINA	Illumina HiSeq 2000	ERR589752	ERX547747	WGS	ERP006678
408170	ERA354934	human gut metagenome	ILLUMINA	Illumina HiSeq 2000	ERR589687	ERX547682	WGS	ERP006678
408170	ERA354934	human gut metagenome	ILLUMINA	Illumina HiSeq 2000	ERR589482	ERX547477	WGS	ERP006678
408170	ERA354934	human gut metagenome	ILLUMINA	Illumina HiSeq 2000	ERR589466	ERX547461	WGS	ERP006678
408170	ERA354934	human gut metagenome	ILLUMINA	Illumina HiSeq 2000	ERR589508	ERX547503	WGS	ERP006678
408170	ERA354934	human gut metagenome	ILLUMINA	Illumina HiSeq 2000	ERR589422	ERX547417	WGS	ERP006678
408170	ERA354934	human gut metagenome	ILLUMINA	Illumina HiSeq 2000	ERR589487	ERX547482	WGS	ERP006678
408170	ERA354934	human gut metagenome	ILLUMINA	Illumina HiSeq 2000	ERR589869	ERX547864	WGS	ERP006678
408170	ERA354934	human gut metagenome	ILLUMINA	Illumina HiSeq 2000	ERR589597	ERX547592	WGS	ERP006678
408170	ERA354934	human gut metagenome	ILLUMINA	Illumina HiSeq 2000	ERR589698	ERX547693	WGS	ERP006678
408170	ERA354934	human gut metagenome	ILLUMINA	Illumina HiSeq 2000	ERR589591	ERX547586	WGS	ERP006678
408170	ERA354934	human gut metagenome	ILLUMINA	Illumina HiSeq 2000	ERR589735	ERX547730	WGS	ERP006678
408170	ERA354934	human gut metagenome	ILLUMINA	Illumina HiSeq 2000	ERR589628	ERX547623	WGS	ERP006678
408170	ERA354934	human gut metagenome	ILLUMINA	Illumina HiSeq 2000	ERR589353	ERX547348	WGS	ERP006678
408170	ERA354934	human gut metagenome	ILLUMINA	Illumina HiSeq 2000	ERR589573	ERX547568	WGS	ERP006678
408170	ERA354934	human gut metagenome	ILLUMINA	Illumina HiSeq 2000	ERR589463	ERX547458	WGS	ERP006678
408170	ERA354934	human gut metagenome	ILLUMINA	Illumina HiSeq 2000	ERR589616	ERX547611	WGS	ERP006678
408170	ERA354934	human gut metagenome	ILLUMINA	Illumina HiSeq 2000	ERR589639	ERX547634	WGS	ERP006678
408170	ERA354934	human gut metagenome	ILLUMINA	Illumina HiSeq 2000	ERR589678	ERX547673	WGS	ERP006678
408170	ERA354934	human gut metagenome	ILLUMINA	Illumina HiSeq 2000	ERR589442	ERX547437	WGS	ERP006678
408170	ERA354934	human gut metagenome	ILLUMINA	Illumina HiSeq 2000	ERR589495	ERX547490	WGS	ERP006678
408170	ERA354934	human gut metagenome	ILLUMINA	Illumina HiSeq 2000	ERR589764	ERX547759	WGS	ERP006678
408170	ERA354934	human gut metagenome	ILLUMINA	Illumina HiSeq 2000	ERR589535	ERX547530	WGS	ERP006678
408170	ERA354934	human gut metagenome	ILLUMINA	Illumina HiSeq 2000	ERR589408	ERX547403	WGS	ERP006678
408170	ERA354934	human gut metagenome	ILLUMINA	Illumina HiSeq 2000	ERR589402	ERX547397	WGS	ERP006678
408170	ERA354934	human gut metagenome	ILLUMINA	Illumina HiSeq 2000	ERR589354	ERX547349	WGS	ERP006678
408170	ERA354934	human gut metagenome	ILLUMINA	Illumina HiSeq 2000	ERR589450	ERX547445	WGS	ERP006678
408170	ERA354934	human gut metagenome	ILLUMINA	Illumina HiSeq 2000	ERR589871	ERX547866	WGS	ERP006678
408170	ERA354934	human gut metagenome	ILLUMINA	Illumina HiSeq 2000	ERR589772	ERX547767	WGS	ERP006678
408170	ERA354934	human gut metagenome	ILLUMINA	Illumina HiSeq 2000	ERR589642	ERX547637	WGS	ERP006678
408170	ERA354934	human gut metagenome	ILLUMINA	Illumina HiSeq 2000	ERR589553	ERX547548	WGS	ERP006678
408170	ERA354934	human gut metagenome	ILLUMINA	Illumina HiSeq 2000	ERR589430	ERX547425	WGS	ERP006678
408170	ERA354934	human gut metagenome	ILLUMINA	Illumina HiSeq 2000	ERR589415	ERX547410	WGS	ERP006678
408170	ERA354934	human gut metagenome	ILLUMINA	Illumina HiSeq 2000	ERR589757	ERX547752	WGS	ERP006678
408170	ERA354934	human gut metagenome	ILLUMINA	Illumina HiSeq 2000	ERR589845	ERX547840	WGS	ERP006678
408170	ERA354934	human gut metagenome	ILLUMINA	Illumina HiSeq 2000	ERR589738	ERX547733	WGS	ERP006678
408170	ERA354934	human gut metagenome	ILLUMINA	Illumina HiSeq 2000	ERR589516	ERX547511	WGS	ERP006678
408170	ERA354934	human gut metagenome	ILLUMINA	Illumina HiSeq 2000	ERR589562	ERX547557	WGS	ERP006678
408170	ERA354934	human gut metagenome	ILLUMINA	Illumina HiSeq 2000	ERR589367	ERX547362	WGS	ERP006678
408170	ERA354934	human gut metagenome	ILLUMINA	Illumina HiSeq 2000	ERR589818	ERX547813	WGS	ERP006678
408170	ERA354934	human gut metagenome	ILLUMINA	Illumina HiSeq 2000	ERR589727	ERX547722	WGS	ERP006678
408170	ERA354934	human gut metagenome	ILLUMINA	Illumina HiSeq 2000	ERR589470	ERX547465	WGS	ERP006678
408170	ERA354934	human gut metagenome	ILLUMINA	Illumina HiSeq 2000	ERR589750	ERX547745	WGS	ERP006678
408170	ERA354934	human gut metagenome	ILLUMINA	Illumina HiSeq 2000	ERR589531	ERX547526	WGS	ERP006678
408170	ERA354934	human gut metagenome	ILLUMINA	Illumina HiSeq 2000	ERR589648	ERX547643	WGS	ERP006678
408170	ERA354934	human gut metagenome	ILLUMINA	Illumina HiSeq 2000	ERR589793	ERX547788	WGS	ERP006678
408170	ERA354934	human gut metagenome	ILLUMINA	Illumina HiSeq 2000	ERR589595	ERX547590	WGS	ERP006678
408170	ERA354934	human gut metagenome	ILLUMINA	Illumina HiSeq 2000	ERR589631	ERX547626	WGS	ERP006678
408170	ERA354934	human gut metagenome	ILLUMINA	Illumina HiSeq 2000	ERR589873	ERX547868	WGS	ERP006678
408170	ERA354934	human gut metagenome	ILLUMINA	Illumina HiSeq 2000	ERR589667	ERX547662	WGS	ERP006678
408170	ERA354934	human gut metagenome	ILLUMINA	Illumina HiSeq 2000	ERR589839	ERX547834	WGS	ERP006678
408170	ERA354934	human gut metagenome	ILLUMINA	Illumina HiSeq 2000	ERR589410	ERX547405	WGS	ERP006678
408170	ERA354934	human gut metagenome	ILLUMINA	Illumina HiSeq 2000	ERR589847	ERX547842	WGS	ERP006678
408170	ERA354934	human gut metagenome	ILLUMINA	Illumina HiSeq 2000	ERR589539	ERX547534	WGS	ERP006678
408170	ERA354934	human gut metagenome	ILLUMINA	Illumina HiSeq 2000	ERR589538	ERX547533	WGS	ERP006678
408170	ERA354934	human gut metagenome	ILLUMINA	Illumina HiSeq 2000	ERR589688	ERX547683	WGS	ERP006678
408170	ERA354934	human gut metagenome	ILLUMINA	Illumina HiSeq 2000	ERR589451	ERX547446	WGS	ERP006678
408170	ERA354934	human gut metagenome	ILLUMINA	Illumina HiSeq 2000	ERR589350	ERX547345	WGS	ERP006678
408170	ERA354934	human gut metagenome	ILLUMINA	Illumina HiSeq 2000	ERR589789	ERX547784	WGS	ERP006678
408170	ERA354934	human gut metagenome	ILLUMINA	Illumina HiSeq 2000	ERR589803	ERX547798	WGS	ERP006678
408170	ERA354934	human gut metagenome	ILLUMINA	Illumina HiSeq 2000	ERR589590	ERX547585	WGS	ERP006678
408170	ERA354934	human gut metagenome	ILLUMINA	Illumina HiSeq 2000	ERR589445	ERX547440	WGS	ERP006678
408170	ERA354934	human gut metagenome	ILLUMINA	Illumina HiSeq 2000	ERR589568	ERX547563	WGS	ERP006678
408170	ERA354934	human gut metagenome	ILLUMINA	Illumina HiSeq 2000	ERR589409	ERX547404	WGS	ERP006678
408170	ERA354934	human gut metagenome	ILLUMINA	Illumina HiSeq 2000	ERR589781	ERX547776	WGS	ERP006678
408170	ERA354934	human gut metagenome	ILLUMINA	Illumina HiSeq 2000	ERR589817	ERX547812	WGS	ERP006678
408170	ERA354934	human gut metagenome	ILLUMINA	Illumina HiSeq 2000	ERR589389	ERX547384	WGS	ERP006678
408170	ERA354934	human gut metagenome	ILLUMINA	Illumina HiSeq 2000	ERR589452	ERX547447	WGS	ERP006678
408170	ERA354934	human gut metagenome	ILLUMINA	Illumina HiSeq 2000	ERR589713	ERX547708	WGS	ERP006678
408170	ERA354934	human gut metagenome	ILLUMINA	Illumina HiSeq 2000	ERR589794	ERX547789	WGS	ERP006678
408170	ERA354934	human gut metagenome	ILLUMINA	Illumina HiSeq 2000	ERR589679	ERX547674	WGS	ERP006678
408170	ERA354934	human gut metagenome	ILLUMINA	Illumina HiSeq 2000	ERR589476	ERX547471	WGS	ERP006678
408170	ERA354934	human gut metagenome	ILLUMINA	Illumina HiSeq 2000	ERR589848	ERX547843	WGS	ERP006678
408170	ERA354934	human gut metagenome	ILLUMINA	Illumina HiSeq 2000	ERR589364	ERX547359	WGS	ERP006678
408170	ERA354934	human gut metagenome	ILLUMINA	Illumina HiSeq 2000	ERR589424	ERX547419	WGS	ERP006678
408170	ERA354934	human gut metagenome	ILLUMINA	Illumina HiSeq 2000	ERR589411	ERX547406	WGS	ERP006678
408170	ERA354934	human gut metagenome	ILLUMINA	Illumina HiSeq 2000	ERR589790	ERX547785	WGS	ERP006678
408170	ERA354934	human gut metagenome	ILLUMINA	Illumina HiSeq 2000	ERR589513	ERX547508	WGS	ERP006678
408170	ERA354934	human gut metagenome	ILLUMINA	Illumina HiSeq 2000	ERR589832	ERX547827	WGS	ERP006678
408170	ERA354934	human gut metagenome	ILLUMINA	Illumina HiSeq 2000	ERR589780	ERX547775	WGS	ERP006678
408170	ERA354934	human gut metagenome	ILLUMINA	Illumina HiSeq 2000	ERR589677	ERX547672	WGS	ERP006678
408170	ERA354934	human gut metagenome	ILLUMINA	Illumina HiSeq 2000	ERR589414	ERX547409	WGS	ERP006678
408170	ERA354934	human gut metagenome	ILLUMINA	Illumina HiSeq 2000	ERR589809	ERX547804	WGS	ERP006678
408170	ERA354934	human gut metagenome	ILLUMINA	Illumina HiSeq 2000	ERR589496	ERX547491	WGS	ERP006678
408170	ERA354934	human gut metagenome	ILLUMINA	Illumina HiSeq 2000	ERR589505	ERX547500	WGS	ERP006678
408170	ERA354934	human gut metagenome	ILLUMINA	Illumina HiSeq 2000	ERR589401	ERX547396	WGS	ERP006678
408170	ERA354934	human gut metagenome	ILLUMINA	Illumina HiSeq 2000	ERR589756	ERX547751	WGS	ERP006678
408170	ERA354934	human gut metagenome	ILLUMINA	Illumina HiSeq 2000	ERR589527	ERX547522	WGS	ERP006678
408170	ERA354934	human gut metagenome	ILLUMINA	Illumina HiSeq 2000	ERR589859	ERX547854	WGS	ERP006678
408170	ERA354934	human gut metagenome	ILLUMINA	Illumina HiSeq 2000	ERR589523	ERX547518	WGS	ERP006678
408170	ERA354934	human gut metagenome	ILLUMINA	Illumina HiSeq 2000	ERR589685	ERX547680	WGS	ERP006678
408170	ERA354934	human gut metagenome	ILLUMINA	Illumina HiSeq 2000	ERR589709	ERX547704	WGS	ERP006678
408170	ERA354934	human gut metagenome	ILLUMINA	Illumina HiSeq 2000	ERR589751	ERX547746	WGS	ERP006678
408170	ERA354934	human gut metagenome	ILLUMINA	Illumina HiSeq 2000	ERR589856	ERX547851	WGS	ERP006678
408170	ERA354934	human gut metagenome	ILLUMINA	Illumina HiSeq 2000	ERR589782	ERX547777	WGS	ERP006678
408170	ERA354934	human gut metagenome	ILLUMINA	Illumina HiSeq 2000	ERR589731	ERX547726	WGS	ERP006678
408170	ERA354934	human gut metagenome	ILLUMINA	Illumina HiSeq 2000	ERR589362	ERX547357	WGS	ERP006678
408170	ERA354934	human gut metagenome	ILLUMINA	Illumina HiSeq 2000	ERR589351	ERX547346	WGS	ERP006678
408170	ERA354934	human gut metagenome	ILLUMINA	Illumina HiSeq 2000	ERR589668	ERX547663	WGS	ERP006678
408170	ERA354934	human gut metagenome	ILLUMINA	Illumina HiSeq 2000	ERR589397	ERX547392	WGS	ERP006678
408170	ERA354934	human gut metagenome	ILLUMINA	Illumina HiSeq 2000	ERR589715	ERX547710	WGS	ERP006678
408170	ERA354934	human gut metagenome	ILLUMINA	Illumina HiSeq 2000	ERR589583	ERX547578	WGS	ERP006678
408170	ERA354934	human gut metagenome	ILLUMINA	Illumina HiSeq 2000	ERR589484	ERX547479	WGS	ERP006678
408170	ERA354934	human gut metagenome	ILLUMINA	Illumina HiSeq 2000	ERR589556	ERX547551	WGS	ERP006678
408170	ERA354934	human gut metagenome	ILLUMINA	Illumina HiSeq 2000	ERR589740	ERX547735	WGS	ERP006678
408170	ERA354934	human gut metagenome	ILLUMINA	Illumina HiSeq 2000	ERR589602	ERX547597	WGS	ERP006678
408170	ERA354934	human gut metagenome	ILLUMINA	Illumina HiSeq 2000	ERR589455	ERX547450	WGS	ERP006678
408170	ERA354934	human gut metagenome	ILLUMINA	Illumina HiSeq 2000	ERR589541	ERX547536	WGS	ERP006678
408170	ERA354934	human gut metagenome	ILLUMINA	Illumina HiSeq 2000	ERR589503	ERX547498	WGS	ERP006678
408170	ERA354934	human gut metagenome	ILLUMINA	Illumina HiSeq 2000	ERR589665	ERX547660	WGS	ERP006678
408170	ERA354934	human gut metagenome	ILLUMINA	Illumina HiSeq 2000	ERR589379	ERX547374	WGS	ERP006678
408170	ERA354934	human gut metagenome	ILLUMINA	Illumina HiSeq 2000	ERR589729	ERX547724	WGS	ERP006678
408170	ERA354934	human gut metagenome	ILLUMINA	Illumina HiSeq 2000	ERR589670	ERX547665	WGS	ERP006678
408170	ERA354934	human gut metagenome	ILLUMINA	Illumina HiSeq 2000	ERR589419	ERX547414	WGS	ERP006678
408170	ERA354934	human gut metagenome	ILLUMINA	Illumina HiSeq 2000	ERR589719	ERX547714	WGS	ERP006678
408170	ERA354934	human gut metagenome	ILLUMINA	Illumina HiSeq 2000	ERR589821	ERX547816	WGS	ERP006678
408170	ERA354934	human gut metagenome	ILLUMINA	Illumina HiSeq 2000	ERR589805	ERX547800	WGS	ERP006678
408170	ERA354934	human gut metagenome	ILLUMINA	Illumina HiSeq 2000	ERR589666	ERX547661	WGS	ERP006678
408170	ERA354934	human gut metagenome	ILLUMINA	Illumina HiSeq 2000	ERR589800	ERX547795	WGS	ERP006678
408170	ERA354934	human gut metagenome	ILLUMINA	Illumina HiSeq 2000	ERR589382	ERX547377	WGS	ERP006678
408170	ERA354934	human gut metagenome	ILLUMINA	Illumina HiSeq 2000	ERR589416	ERX547411	WGS	ERP006678
408170	ERA354934	human gut metagenome	ILLUMINA	Illumina HiSeq 2000	ERR589867	ERX547862	WGS	ERP006678
408170	ERA354934	human gut metagenome	ILLUMINA	Illumina HiSeq 2000	ERR589458	ERX547453	WGS	ERP006678
408170	ERA354934	human gut metagenome	ILLUMINA	Illumina HiSeq 2000	ERR589758	ERX547753	WGS	ERP006678
408170	ERA354934	human gut metagenome	ILLUMINA	Illumina HiSeq 2000	ERR589823	ERX547818	WGS	ERP006678
408170	ERA354934	human gut metagenome	ILLUMINA	Illumina HiSeq 2000	ERR589427	ERX547422	WGS	ERP006678
408170	ERA354934	human gut metagenome	ILLUMINA	Illumina HiSeq 2000	ERR589436	ERX547431	WGS	ERP006678
408170	ERA354934	human gut metagenome	ILLUMINA	Illumina HiSeq 2000	ERR589846	ERX547841	WGS	ERP006678
408170	ERA354934	human gut metagenome	ILLUMINA	Illumina HiSeq 2000	ERR589657	ERX547652	WGS	ERP006678
408170	ERA354934	human gut metagenome	ILLUMINA	Illumina HiSeq 2000	ERR589586	ERX547581	WGS	ERP006678
408170	ERA354934	human gut metagenome	ILLUMINA	Illumina HiSeq 2000	ERR589461	ERX547456	WGS	ERP006678
408170	ERA354934	human gut metagenome	ILLUMINA	Illumina HiSeq 2000	ERR589792	ERX547787	WGS	ERP006678
408170	ERA354934	human gut metagenome	ILLUMINA	Illumina HiSeq 2000	ERR589703	ERX547698	WGS	ERP006678
408170	ERA354934	human gut metagenome	ILLUMINA	Illumina HiSeq 2000	ERR589866	ERX547861	WGS	ERP006678
408170	ERA354934	human gut metagenome	ILLUMINA	Illumina HiSeq 2000	ERR589560	ERX547555	WGS	ERP006678
408170	ERA354934	human gut metagenome	ILLUMINA	Illumina HiSeq 2000	ERR589768	ERX547763	WGS	ERP006678
408170	ERA354934	human gut metagenome	ILLUMINA	Illumina HiSeq 2000	ERR589632	ERX547627	WGS	ERP006678
408170	ERA354934	human gut metagenome	ILLUMINA	Illumina HiSeq 2000	ERR589825	ERX547820	WGS	ERP006678
408170	ERA354934	human gut metagenome	ILLUMINA	Illumina HiSeq 2000	ERR589646	ERX547641	WGS	ERP006678
408170	ERA354934	human gut metagenome	ILLUMINA	Illumina HiSeq 2000	ERR589509	ERX547504	WGS	ERP006678
408170	ERA354934	human gut metagenome	ILLUMINA	Illumina HiSeq 2000	ERR589546	ERX547541	WGS	ERP006678
408170	ERA354934	human gut metagenome	ILLUMINA	Illumina HiSeq 2000	ERR589861	ERX547856	WGS	ERP006678
408170	ERA354934	human gut metagenome	ILLUMINA	Illumina HiSeq 2000	ERR589664	ERX547659	WGS	ERP006678
408170	ERA354934	human gut metagenome	ILLUMINA	Illumina HiSeq 2000	ERR589724	ERX547719	WGS	ERP006678
408170	ERA354934	human gut metagenome	ILLUMINA	Illumina HiSeq 2000	ERR589720	ERX547715	WGS	ERP006678
408170	ERA354934	human gut metagenome	ILLUMINA	Illumina HiSeq 2000	ERR589540	ERX547535	WGS	ERP006678
408170	ERA354934	human gut metagenome	ILLUMINA	Illumina HiSeq 2000	ERR589760	ERX547755	WGS	ERP006678
408170	ERA354934	human gut metagenome	ILLUMINA	Illumina HiSeq 2000	ERR589799	ERX547794	WGS	ERP006678
408170	ERA354934	human gut metagenome	ILLUMINA	Illumina HiSeq 2000	ERR589405	ERX547400	WGS	ERP006678
408170	ERA354934	human gut metagenome	ILLUMINA	Illumina HiSeq 2000	ERR589814	ERX547809	WGS	ERP006678
408170	ERA354934	human gut metagenome	ILLUMINA	Illumina HiSeq 2000	ERR589604	ERX547599	WGS	ERP006678
408170	ERA354934	human gut metagenome	ILLUMINA	Illumina HiSeq 2000	ERR589557	ERX547552	WGS	ERP006678
408170	ERA354934	human gut metagenome	ILLUMINA	Illumina HiSeq 2000	ERR589485	ERX547480	WGS	ERP006678
408170	ERA354934	human gut metagenome	ILLUMINA	Illumina HiSeq 2000	ERR589655	ERX547650	WGS	ERP006678
408170	ERA354934	human gut metagenome	ILLUMINA	Illumina HiSeq 2000	ERR589767	ERX547762	WGS	ERP006678
408170	ERA354934	human gut metagenome	ILLUMINA	Illumina HiSeq 2000	ERR589449	ERX547444	WGS	ERP006678
408170	ERA354934	human gut metagenome	ILLUMINA	Illumina HiSeq 2000	ERR589714	ERX547709	WGS	ERP006678
408170	ERA354934	human gut metagenome	ILLUMINA	Illumina HiSeq 2000	ERR589749	ERX547744	WGS	ERP006678
408170	ERA354934	human gut metagenome	ILLUMINA	Illumina HiSeq 2000	ERR589833	ERX547828	WGS	ERP006678
408170	ERA354934	human gut metagenome	ILLUMINA	Illumina HiSeq 2000	ERR589716	ERX547711	WGS	ERP006678
408170	ERA354934	human gut metagenome	ILLUMINA	Illumina HiSeq 2000	ERR589643	ERX547638	WGS	ERP006678
408170	ERA354934	human gut metagenome	ILLUMINA	Illumina HiSeq 2000	ERR589662	ERX547657	WGS	ERP006678
408170	ERA354934	human gut metagenome	ILLUMINA	Illumina HiSeq 2000	ERR589717	ERX547712	WGS	ERP006678
408170	ERA354934	human gut metagenome	ILLUMINA	Illumina HiSeq 2000	ERR589634	ERX547629	WGS	ERP006678
408170	ERA354934	human gut metagenome	ILLUMINA	Illumina HiSeq 2000	ERR589567	ERX547562	WGS	ERP006678
408170	ERA354934	human gut metagenome	ILLUMINA	Illumina HiSeq 2000	ERR589380	ERX547375	WGS	ERP006678
408170	ERA354934	human gut metagenome	ILLUMINA	Illumina HiSeq 2000	ERR589653	ERX547648	WGS	ERP006678
408170	ERA354934	human gut metagenome	ILLUMINA	Illumina HiSeq 2000	ERR589636	ERX547631	WGS	ERP006678
408170	ERA354934	human gut metagenome	ILLUMINA	Illumina HiSeq 2000	ERR589473	ERX547468	WGS	ERP006678
408170	ERA354934	human gut metagenome	ILLUMINA	Illumina HiSeq 2000	ERR589520	ERX547515	WGS	ERP006678
408170	ERA354934	human gut metagenome	ILLUMINA	Illumina HiSeq 2000	ERR589486	ERX547481	WGS	ERP006678
408170	ERA354934	human gut metagenome	ILLUMINA	Illumina HiSeq 2000	ERR589837	ERX547832	WGS	ERP006678
408170	ERA354934	human gut metagenome	ILLUMINA	Illumina HiSeq 2000	ERR589569	ERX547564	WGS	ERP006678
408170	ERA354934	human gut metagenome	ILLUMINA	Illumina HiSeq 2000	ERR589611	ERX547606	WGS	ERP006678
408170	ERA354934	human gut metagenome	ILLUMINA	Illumina HiSeq 2000	ERR589398	ERX547393	WGS	ERP006678
408170	ERA354934	human gut metagenome	ILLUMINA	Illumina HiSeq 2000	ERR589637	ERX547632	WGS	ERP006678
408170	ERA354934	human gut metagenome	ILLUMINA	Illumina HiSeq 2000	ERR589860	ERX547855	WGS	ERP006678
408170	ERA354934	human gut metagenome	ILLUMINA	Illumina HiSeq 2000	ERR589377	ERX547372	WGS	ERP006678
408170	ERA354934	human gut metagenome	ILLUMINA	Illumina HiSeq 2000	ERR589776	ERX547771	WGS	ERP006678
408170	ERA354934	human gut metagenome	ILLUMINA	Illumina HiSeq 2000	ERR589356	ERX547351	WGS	ERP006678
408170	ERA354934	human gut metagenome	ILLUMINA	Illumina HiSeq 2000	ERR589771	ERX547766	WGS	ERP006678
408170	ERA354934	human gut metagenome	ILLUMINA	Illumina HiSeq 2000	ERR589769	ERX547764	WGS	ERP006678
408170	ERA354934	human gut metagenome	ILLUMINA	Illumina HiSeq 2000	ERR589448	ERX547443	WGS	ERP006678
408170	ERA354934	human gut metagenome	ILLUMINA	Illumina HiSeq 2000	ERR589347	ERX547342	WGS	ERP006678
408170	ERA354934	human gut metagenome	ILLUMINA	Illumina HiSeq 2000	ERR589711	ERX547706	WGS	ERP006678
408170	ERA354934	human gut metagenome	ILLUMINA	Illumina HiSeq 2000	ERR589571	ERX547566	WGS	ERP006678
408170	ERA354934	human gut metagenome	ILLUMINA	Illumina HiSeq 2000	ERR589614	ERX547609	WGS	ERP006678
408170	ERA354934	human gut metagenome	ILLUMINA	Illumina HiSeq 2000	ERR589763	ERX547758	WGS	ERP006678
408170	ERA354934	human gut metagenome	ILLUMINA	Illumina HiSeq 2000	ERR589528	ERX547523	WGS	ERP006678
408170	ERA354934	human gut metagenome	ILLUMINA	Illumina HiSeq 2000	ERR589515	ERX547510	WGS	ERP006678
408170	ERA354934	human gut metagenome	ILLUMINA	Illumina HiSeq 2000	ERR589506	ERX547501	WGS	ERP006678
408170	ERA354934	human gut metagenome	ILLUMINA	Illumina HiSeq 2000	ERR589462	ERX547457	WGS	ERP006678
408170	ERA354934	human gut metagenome	ILLUMINA	Illumina HiSeq 2000	ERR589815	ERX547810	WGS	ERP006678
408170	ERA354934	human gut metagenome	ILLUMINA	Illumina HiSeq 2000	ERR589385	ERX547380	WGS	ERP006678
408170	ERA354934	human gut metagenome	ILLUMINA	Illumina HiSeq 2000	ERR589707	ERX547702	WGS	ERP006678
408170	ERA354934	human gut metagenome	ILLUMINA	Illumina HiSeq 2000	ERR589640	ERX547635	WGS	ERP006678
408170	ERA354934	human gut metagenome	ILLUMINA	Illumina HiSeq 2000	ERR589498	ERX547493	WGS	ERP006678
408170	ERA354934	human gut metagenome	ILLUMINA	Illumina HiSeq 2000	ERR589570	ERX547565	WGS	ERP006678
408170	ERA354934	human gut metagenome	ILLUMINA	Illumina HiSeq 2000	ERR589726	ERX547721	WGS	ERP006678
408170	ERA354934	human gut metagenome	ILLUMINA	Illumina HiSeq 2000	ERR589680	ERX547675	WGS	ERP006678
408170	ERA354934	human gut metagenome	ILLUMINA	Illumina HiSeq 2000	ERR589696	ERX547691	WGS	ERP006678
408170	ERA354934	human gut metagenome	ILLUMINA	Illumina HiSeq 2000	ERR589576	ERX547571	WGS	ERP006678
408170	ERA354934	human gut metagenome	ILLUMINA	Illumina HiSeq 2000	ERR589457	ERX547452	WGS	ERP006678
408170	ERA354934	human gut metagenome	ILLUMINA	Illumina HiSeq 2000	ERR589431	ERX547426	WGS	ERP006678
408170	ERA354934	human gut metagenome	ILLUMINA	Illumina HiSeq 2000	ERR589371	ERX547366	WGS	ERP006678
408170	ERA354934	human gut metagenome	ILLUMINA	Illumina HiSeq 2000	ERR589660	ERX547655	WGS	ERP006678
408170	ERA354934	human gut metagenome	ILLUMINA	Illumina HiSeq 2000	ERR589650	ERX547645	WGS	ERP006678
408170	ERA354934	human gut metagenome	ILLUMINA	Illumina HiSeq 2000	ERR589439	ERX547434	WGS	ERP006678
408170	ERA354934	human gut metagenome	ILLUMINA	Illumina HiSeq 2000	ERR589348	ERX547343	WGS	ERP006678
408170	ERA354934	human gut metagenome	ILLUMINA	Illumina HiSeq 2000	ERR589363	ERX547358	WGS	ERP006678
408170	ERA354934	human gut metagenome	ILLUMINA	Illumina HiSeq 2000	ERR589691	ERX547686	WGS	ERP006678
408170	ERA354934	human gut metagenome	ILLUMINA	Illumina HiSeq 2000	ERR589444	ERX547439	WGS	ERP006678
408170	ERA354934	human gut metagenome	ILLUMINA	Illumina HiSeq 2000	ERR589518	ERX547513	WGS	ERP006678
408170	ERA354934	human gut metagenome	ILLUMINA	Illumina HiSeq 2000	ERR589673	ERX547668	WGS	ERP006678
408170	ERA354934	human gut metagenome	ILLUMINA	Illumina HiSeq 2000	ERR589811	ERX547806	WGS	ERP006678
408170	ERA354934	human gut metagenome	ILLUMINA	Illumina HiSeq 2000	ERR589403	ERX547398	WGS	ERP006678
408170	ERA354934	human gut metagenome	ILLUMINA	Illumina HiSeq 2000	ERR589773	ERX547768	WGS	ERP006678
408170	ERA354934	human gut metagenome	ILLUMINA	Illumina HiSeq 2000	ERR589584	ERX547579	WGS	ERP006678
408170	ERA354934	human gut metagenome	ILLUMINA	Illumina HiSeq 2000	ERR589850	ERX547845	WGS	ERP006678
408170	ERA354934	human gut metagenome	ILLUMINA	Illumina HiSeq 2000	ERR589605	ERX547600	WGS	ERP006678
408170	ERA354934	human gut metagenome	ILLUMINA	Illumina HiSeq 2000	ERR589579	ERX547574	WGS	ERP006678
408170	ERA354934	human gut metagenome	ILLUMINA	Illumina HiSeq 2000	ERR589394	ERX547389	WGS	ERP006678
408170	ERA354934	human gut metagenome	ILLUMINA	Illumina HiSeq 2000	ERR589733	ERX547728	WGS	ERP006678
408170	ERA354934	human gut metagenome	ILLUMINA	Illumina HiSeq 2000	ERR589456	ERX547451	WGS	ERP006678
408170	ERA354934	human gut metagenome	ILLUMINA	Illumina HiSeq 2000	ERR589453	ERX547448	WGS	ERP006678
408170	ERA354934	human gut metagenome	ILLUMINA	Illumina HiSeq 2000	ERR589870	ERX547865	WGS	ERP006678
408170	ERA354934	human gut metagenome	ILLUMINA	Illumina HiSeq 2000	ERR589675	ERX547670	WGS	ERP006678
408170	ERA354934	human gut metagenome	ILLUMINA	Illumina HiSeq 2000	ERR589490	ERX547485	WGS	ERP006678
408170	ERA354934	human gut metagenome	ILLUMINA	Illumina HiSeq 2000	ERR589712	ERX547707	WGS	ERP006678
408170	ERA354934	human gut metagenome	ILLUMINA	Illumina HiSeq 2000	ERR589588	ERX547583	WGS	ERP006678
408170	ERA354934	human gut metagenome	ILLUMINA	Illumina HiSeq 2000	ERR589741	ERX547736	WGS	ERP006678
408170	ERA354934	human gut metagenome	ILLUMINA	Illumina HiSeq 2000	ERR589674	ERX547669	WGS	ERP006678
408170	ERA354934	human gut metagenome	ILLUMINA	Illumina HiSeq 2000	ERR589489	ERX547484	WGS	ERP006678
408170	ERA354934	human gut metagenome	ILLUMINA	Illumina HiSeq 2000	ERR589381	ERX547376	WGS	ERP006678
408170	ERA354934	human gut metagenome	ILLUMINA	Illumina HiSeq 2000	ERR589672	ERX547667	WGS	ERP006678
408170	ERA354934	human gut metagenome	ILLUMINA	Illumina HiSeq 2000	ERR589399	ERX547394	WGS	ERP006678
408170	ERA354934	human gut metagenome	ILLUMINA	Illumina HiSeq 2000	ERR589759	ERX547754	WGS	ERP006678
408170	ERA354934	human gut metagenome	ILLUMINA	Illumina HiSeq 2000	ERR589704	ERX547699	WGS	ERP006678
408170	ERA354934	human gut metagenome	ILLUMINA	Illumina HiSeq 2000	ERR589481	ERX547476	WGS	ERP006678
408170	ERA354934	human gut metagenome	ILLUMINA	Illumina HiSeq 2000	ERR589693	ERX547688	WGS	ERP006678
408170	ERA354934	human gut metagenome	ILLUMINA	Illumina HiSeq 2000	ERR589649	ERX547644	WGS	ERP006678
408170	ERA354934	human gut metagenome	ILLUMINA	Illumina HiSeq 2000	ERR589542	ERX547537	WGS	ERP006678
408170	ERA354934	human gut metagenome	ILLUMINA	Illumina HiSeq 2000	ERR589843	ERX547838	WGS	ERP006678
408170	ERA354934	human gut metagenome	ILLUMINA	Illumina HiSeq 2000	ERR589875	ERX547870	WGS	ERP006678
408170	ERA354934	human gut metagenome	ILLUMINA	Illumina HiSeq 2000	ERR589802	ERX547797	WGS	ERP006678
408170	ERA354934	human gut metagenome	ILLUMINA	Illumina HiSeq 2000	ERR589526	ERX547521	WGS	ERP006678
408170	ERA354934	human gut metagenome	ILLUMINA	Illumina HiSeq 2000	ERR589574	ERX547569	WGS	ERP006678
408170	ERA354934	human gut metagenome	ILLUMINA	Illumina HiSeq 2000	ERR589467	ERX547462	WGS	ERP006678
408170	ERA354934	human gut metagenome	ILLUMINA	Illumina HiSeq 2000	ERR589865	ERX547860	WGS	ERP006678
408170	ERA354934	human gut metagenome	ILLUMINA	Illumina HiSeq 2000	ERR589872	ERX547867	WGS	ERP006678
408170	ERA354934	human gut metagenome	ILLUMINA	Illumina HiSeq 2000	ERR589375	ERX547370	WGS	ERP006678
408170	ERA354934	human gut metagenome	ILLUMINA	Illumina HiSeq 2000	ERR589853	ERX547848	WGS	ERP006678
408170	ERA354934	human gut metagenome	ILLUMINA	Illumina HiSeq 2000	ERR589592	ERX547587	WGS	ERP006678
408170	ERA354934	human gut metagenome	ILLUMINA	Illumina HiSeq 2000	ERR589555	ERX547550	WGS	ERP006678
408170	ERA354934	human gut metagenome	ILLUMINA	Illumina HiSeq 2000	ERR589722	ERX547717	WGS	ERP006678
408170	ERA354934	human gut metagenome	ILLUMINA	Illumina HiSeq 2000	ERR589851	ERX547846	WGS	ERP006678
408170	ERA354934	human gut metagenome	ILLUMINA	Illumina HiSeq 2000	ERR589797	ERX547792	WGS	ERP006678
408170	ERA354934	human gut metagenome	ILLUMINA	Illumina HiSeq 2000	ERR589441	ERX547436	WGS	ERP006678
408170	ERA354934	human gut metagenome	ILLUMINA	Illumina HiSeq 2000	ERR589612	ERX547607	WGS	ERP006678
408170	ERA354934	human gut metagenome	ILLUMINA	Illumina HiSeq 2000	ERR589623	ERX547618	WGS	ERP006678
408170	ERA354934	human gut metagenome	ILLUMINA	Illumina HiSeq 2000	ERR589695	ERX547690	WGS	ERP006678
408170	ERA354934	human gut metagenome	ILLUMINA	Illumina HiSeq 2000	ERR589372	ERX547367	WGS	ERP006678
408170	ERA354934	human gut metagenome	ILLUMINA	Illumina HiSeq 2000	ERR589417	ERX547412	WGS	ERP006678
408170	ERA354934	human gut metagenome	ILLUMINA	Illumina HiSeq 2000	ERR589822	ERX547817	WGS	ERP006678
408170	ERA354934	human gut metagenome	ILLUMINA	Illumina HiSeq 2000	ERR589376	ERX547371	WGS	ERP006678
408170	ERA354934	human gut metagenome	ILLUMINA	Illumina HiSeq 2000	ERR589384	ERX547379	WGS	ERP006678
408170	ERA354934	human gut metagenome	ILLUMINA	Illumina HiSeq 2000	ERR589552	ERX547547	WGS	ERP006678
408170	ERA354934	human gut metagenome	ILLUMINA	Illumina HiSeq 2000	ERR589855	ERX547850	WGS	ERP006678
408170	ERA354934	human gut metagenome	ILLUMINA	Illumina HiSeq 2000	ERR589388	ERX547383	WGS	ERP006678
408170	ERA354934	human gut metagenome	ILLUMINA	Illumina HiSeq 2000	ERR589494	ERX547489	WGS	ERP006678
408170	ERA354934	human gut metagenome	ILLUMINA	Illumina HiSeq 2000	ERR589551	ERX547546	WGS	ERP006678
408170	ERA354934	human gut metagenome	ILLUMINA	Illumina HiSeq 2000	ERR589530	ERX547525	WGS	ERP006678
408170	ERA354934	human gut metagenome	ILLUMINA	Illumina HiSeq 2000	ERR589676	ERX547671	WGS	ERP006678
408170	ERA354934	human gut metagenome	ILLUMINA	Illumina HiSeq 2000	ERR589842	ERX547837	WGS	ERP006678
408170	ERA354934	human gut metagenome	ILLUMINA	Illumina HiSeq 2000	ERR589507	ERX547502	WGS	ERP006678
408170	ERA354934	human gut metagenome	ILLUMINA	Illumina HiSeq 2000	ERR589652	ERX547647	WGS	ERP006678
408170	ERA354934	human gut metagenome	ILLUMINA	Illumina HiSeq 2000	ERR589658	ERX547653	WGS	ERP006678
408170	ERA354934	human gut metagenome	ILLUMINA	Illumina HiSeq 2000	ERR589644	ERX547639	WGS	ERP006678
408170	ERA354934	human gut metagenome	ILLUMINA	Illumina HiSeq 2000	ERR589564	ERX547559	WGS	ERP006678
408170	ERA354934	human gut metagenome	ILLUMINA	Illumina HiSeq 2000	ERR589723	ERX547718	WGS	ERP006678
408170	ERA354934	human gut metagenome	ILLUMINA	Illumina HiSeq 2000	ERR589443	ERX547438	WGS	ERP006678
408170	ERA354934	human gut metagenome	ILLUMINA	Illumina HiSeq 2000	ERR589465	ERX547460	WGS	ERP006678
408170	ERA354934	human gut metagenome	ILLUMINA	Illumina HiSeq 2000	ERR589682	ERX547677	WGS	ERP006678
408170	ERA354934	human gut metagenome	ILLUMINA	Illumina HiSeq 2000	ERR589669	ERX547664	WGS	ERP006678
408170	ERA354934	human gut metagenome	ILLUMINA	Illumina HiSeq 2000	ERR589689	ERX547684	WGS	ERP006678
408170	ERA354934	human gut metagenome	ILLUMINA	Illumina HiSeq 2000	ERR589787	ERX547782	WGS	ERP006678
408170	ERA354934	human gut metagenome	ILLUMINA	Illumina HiSeq 2000	ERR589585	ERX547580	WGS	ERP006678
408170	ERA354934	human gut metagenome	ILLUMINA	Illumina HiSeq 2000	ERR589659	ERX547654	WGS	ERP006678
408170	ERA354934	human gut metagenome	ILLUMINA	Illumina HiSeq 2000	ERR589386	ERX547381	WGS	ERP006678
408170	ERA354934	human gut metagenome	ILLUMINA	Illumina HiSeq 2000	ERR589812	ERX547807	WGS	ERP006678
408170	ERA354934	human gut metagenome	ILLUMINA	Illumina HiSeq 2000	ERR589359	ERX547354	WGS	ERP006678
408170	ERA354934	human gut metagenome	ILLUMINA	Illumina HiSeq 2000	ERR589819	ERX547814	WGS	ERP006678
408170	ERA354934	human gut metagenome	ILLUMINA	Illumina HiSeq 2000	ERR589599	ERX547594	WGS	ERP006678
408170	ERA354934	human gut metagenome	ILLUMINA	Illumina HiSeq 2000	ERR589596	ERX547591	WGS	ERP006678
408170	ERA354934	human gut metagenome	ILLUMINA	Illumina HiSeq 2000	ERR589426	ERX547421	WGS	ERP006678
408170	ERA354934	human gut metagenome	ILLUMINA	Illumina HiSeq 2000	ERR589529	ERX547524	WGS	ERP006678
408170	ERA354934	human gut metagenome	ILLUMINA	Illumina HiSeq 2000	ERR589701	ERX547696	WGS	ERP006678
408170	ERA354934	human gut metagenome	ILLUMINA	Illumina HiSeq 2000	ERR589544	ERX547539	WGS	ERP006678
408170	ERA354934	human gut metagenome	ILLUMINA	Illumina HiSeq 2000	ERR589620	ERX547615	WGS	ERP006678
408170	ERA354934	human gut metagenome	ILLUMINA	Illumina HiSeq 2000	ERR589598	ERX547593	WGS	ERP006678
408170	ERA354934	human gut metagenome	ILLUMINA	Illumina HiSeq 2000	ERR589710	ERX547705	WGS	ERP006678
408170	ERA354934	human gut metagenome	ILLUMINA	Illumina HiSeq 2000	ERR589550	ERX547545	WGS	ERP006678
408170	ERA354934	human gut metagenome	ILLUMINA	Illumina HiSeq 2000	ERR589816	ERX547811	WGS	ERP006678
408170	ERA354934	human gut metagenome	ILLUMINA	Illumina HiSeq 2000	ERR589391	ERX547386	WGS	ERP006678
408170	ERA354934	human gut metagenome	ILLUMINA	Illumina HiSeq 2000	ERR589765	ERX547760	WGS	ERP006678
408170	ERA354934	human gut metagenome	ILLUMINA	Illumina HiSeq 2000	ERR589786	ERX547781	WGS	ERP006678
408170	ERA354934	human gut metagenome	ILLUMINA	Illumina HiSeq 2000	ERR589732	ERX547727	WGS	ERP006678
408170	ERA354934	human gut metagenome	ILLUMINA	Illumina HiSeq 2000	ERR589795	ERX547790	WGS	ERP006678
408170	ERA354934	human gut metagenome	ILLUMINA	Illumina HiSeq 2000	ERR589392	ERX547387	WGS	ERP006678
408170	ERA354934	human gut metagenome	ILLUMINA	Illumina HiSeq 2000	ERR589561	ERX547556	WGS	ERP006678
408170	ERA354934	human gut metagenome	ILLUMINA	Illumina HiSeq 2000	ERR589622	ERX547617	WGS	ERP006678
408170	ERA354934	human gut metagenome	ILLUMINA	Illumina HiSeq 2000	ERR589788	ERX547783	WGS	ERP006678
408170	ERA354934	human gut metagenome	ILLUMINA	Illumina HiSeq 2000	ERR589806	ERX547801	WGS	ERP006678
408170	ERA354934	human gut metagenome	ILLUMINA	Illumina HiSeq 2000	ERR589690	ERX547685	WGS	ERP006678
408170	ERA354934	human gut metagenome	ILLUMINA	Illumina HiSeq 2000	ERR589718	ERX547713	WGS	ERP006678
408170	ERA354934	human gut metagenome	ILLUMINA	Illumina HiSeq 2000	ERR589437	ERX547432	WGS	ERP006678
408170	ERA354934	human gut metagenome	ILLUMINA	Illumina HiSeq 2000	ERR589378	ERX547373	WGS	ERP006678
408170	ERA354934	human gut metagenome	ILLUMINA	Illumina HiSeq 2000	ERR589581	ERX547576	WGS	ERP006678
408170	ERA354934	human gut metagenome	ILLUMINA	Illumina HiSeq 2000	ERR589474	ERX547469	WGS	ERP006678
408170	ERA354934	human gut metagenome	ILLUMINA	Illumina HiSeq 2000	ERR589626	ERX547621	WGS	ERP006678
408170	ERA354934	human gut metagenome	ILLUMINA	Illumina HiSeq 2000	ERR589603	ERX547598	WGS	ERP006678
408170	ERA354934	human gut metagenome	ILLUMINA	Illumina HiSeq 2000	ERR589423	ERX547418	WGS	ERP006678
408170	ERA354934	human gut metagenome	ILLUMINA	Illumina HiSeq 2000	ERR589706	ERX547701	WGS	ERP006678
408170	ERA354934	human gut metagenome	ILLUMINA	Illumina HiSeq 2000	ERR589395	ERX547390	WGS	ERP006678
408170	ERA354934	human gut metagenome	ILLUMINA	Illumina HiSeq 2000	ERR589383	ERX547378	WGS	ERP006678
[truncated: 46,057 more rows]
