# Supplementary material for: Environmental Atlas of Prokaryotes Enables Powerful and Intuitive Habitat-Based Analysis of Community Structures
Source: iScience. 2020 Sep 29;23(10):101624. doi: 10.1016/j.isci.2020.101624 (PMC7581931; doi:10.1016/j.isci.2020.101624)
Supplement: Table S3. Accession IDs and Sequence Attributes of the 11,148 Runs Constituting ProkAtlas, Related to Table 1 and the Transparent Methods [file mmc4.xls]

## Sheet: SuppTab_3
taxid	DRA/ERA/SRA	environment name	platform	instruments	DRR/ERR/SRR	DRX/ERX/SRX	lib_strategy	BioProject ID
749906	ERA204308	gut metagenome	ILLUMINA	Illumina HiSeq 2000	ERR248260	ERX222794	WGS	ERP002194
749906	ERA204308	gut metagenome	ILLUMINA	Illumina HiSeq 2000	ERR248261	ERX222795	WGS	ERP002194
749906	ERA204308	gut metagenome	ILLUMINA	Illumina HiSeq 2000	ERR248263	ERX222797	WGS	ERP002194
749906	ERA204308	gut metagenome	ILLUMINA	Illumina HiSeq 2000	ERR248262	ERX222796	WGS	ERP002194
749906	ERA203594	gut metagenome	ILLUMINA	Illumina HiSeq 2000	ERR247164	ERX221698	WGS	ERP002391
749906	ERA203594	gut metagenome	ILLUMINA	Illumina HiSeq 2000	ERR247145	ERX221679	WGS	ERP002391
749906	ERA203594	gut metagenome	ILLUMINA	Illumina HiSeq 2000	ERR247139	ERX221673	WGS	ERP002391
749906	ERA203594	gut metagenome	ILLUMINA	Illumina HiSeq 2000	ERR247166	ERX221700	WGS	ERP002391
749906	ERA203594	gut metagenome	ILLUMINA	Illumina HiSeq 2000	ERR247143	ERX221677	WGS	ERP002391
749906	ERA203594	gut metagenome	ILLUMINA	Illumina HiSeq 2000	ERR247156	ERX221690	WGS	ERP002391
749906	ERA203594	gut metagenome	ILLUMINA	Illumina HiSeq 2000	ERR247149	ERX221683	WGS	ERP002391
749906	ERA203594	gut metagenome	ILLUMINA	Illumina HiSeq 2000	ERR247144	ERX221678	WGS	ERP002391
749906	ERA203594	gut metagenome	ILLUMINA	Illumina HiSeq 2000	ERR247155	ERX221689	WGS	ERP002391
749906	ERA203594	gut metagenome	ILLUMINA	Illumina HiSeq 2000	ERR247147	ERX221681	WGS	ERP002391
408169	ERA205869	metagenomes	ILLUMINA	Illumina HiSeq 1000	ERR257716	ERX232250	WGS	ERP002450
408169	ERA205869	metagenomes	ILLUMINA	Illumina HiSeq 1000	ERR257715	ERX232249	WGS	ERP002450
408169	ERA205869	metagenomes	ILLUMINA	Illumina HiSeq 1000	ERR257713	ERX232247	WGS	ERP002450
408169	ERA205869	metagenomes	ILLUMINA	Illumina HiSeq 1000	ERR257714	ERX232248	WGS	ERP002450
408169	ERA212487	metagenomes	ILLUMINA	Illumina MiSeq	ERR272376	ERX246652	WGS	ERP002607
408169	ERA212487	metagenomes	ILLUMINA	Illumina MiSeq	ERR272377	ERX246653	WGS	ERP002607
408169	ERA212487	metagenomes	ILLUMINA	Illumina MiSeq	ERR272375	ERX246651	WGS	ERP002607
408169	ERA212487	metagenomes	ILLUMINA	Illumina MiSeq	ERR272378	ERX246654	WGS	ERP002607
447426	SRA429250	human oral metagenome	ILLUMINA	Illumina HiSeq 1000	SRR3586065	SRX1799467	WGS	ERP004294
447426	SRA429250	human oral metagenome	ILLUMINA	Illumina HiSeq 1000	SRR3586064	SRX1799466	WGS	ERP004294
447426	SRA429250	human oral metagenome	ILLUMINA	Illumina HiSeq 1000	SRR3586059	SRX1799461	WGS	ERP004294
447426	SRA429250	human oral metagenome	ILLUMINA	Illumina HiSeq 1000	SRR3586061	SRX1799463	WGS	ERP004294
447426	SRA429250	human oral metagenome	ILLUMINA	Illumina HiSeq 1000	SRR3586062	SRX1799464	WGS	ERP004294
447426	SRA429250	human oral metagenome	ILLUMINA	Illumina HiSeq 1000	SRR3586063	SRX1799465	WGS	ERP004294
447426	SRA429250	human oral metagenome	ILLUMINA	Illumina HiSeq 1000	SRR3586060	SRX1799462	WGS	ERP004294
447426	SRA429250	human oral metagenome	ILLUMINA	Illumina HiSeq 1000	SRR3586068	SRX1799470	WGS	ERP004294
447426	SRA429250	human oral metagenome	ILLUMINA	Illumina HiSeq 1000	SRR3586067	SRX1799469	WGS	ERP004294
447426	SRA429250	human oral metagenome	ILLUMINA	Illumina HiSeq 1000	SRR3586070	SRX1799472	WGS	ERP004294
410658	ERA287550	soil metagenome	ILLUMINA	Illumina HiSeq 2000	ERR436058	ERX402721	WGS	ERP004492
410658	ERA287550	soil metagenome	ILLUMINA	Illumina HiSeq 2000	ERR436054	ERX402717	WGS	ERP004492
410658	ERA287550	soil metagenome	ILLUMINA	Illumina HiSeq 2000	ERR436056	ERX402719	WGS	ERP004492
410658	ERA287550	soil metagenome	ILLUMINA	Illumina HiSeq 2000	ERR436057	ERX402720	WGS	ERP004492
410658	ERA287550	soil metagenome	ILLUMINA	Illumina HiSeq 2000	ERR436052	ERX402715	WGS	ERP004492
410658	ERA287550	soil metagenome	ILLUMINA	Illumina HiSeq 2000	ERR436051	ERX402714	WGS	ERP004492
410658	ERA287550	soil metagenome	ILLUMINA	Illumina HiSeq 2000	ERR436053	ERX402716	WGS	ERP004492
410658	ERA287550	soil metagenome	ILLUMINA	Illumina HiSeq 2000	ERR436055	ERX402718	WGS	ERP004492
408170	ERA310617	human gut metagenome	ILLUMINA	Illumina HiSeq 2000	ERR504978	ERX470335	WGS	ERP004605
408170	ERA282701	human gut metagenome	ILLUMINA	Illumina HiSeq 2000	ERR414420	ERX380723	WGS	ERP004605
408170	ERA282701	human gut metagenome	ILLUMINA	Illumina HiSeq 2000	ERR414452	ERX380755	WGS	ERP004605
408170	ERA282701	human gut metagenome	ILLUMINA	Illumina HiSeq 2000	ERR414350	ERX380653	WGS	ERP004605
408170	ERA282701	human gut metagenome	ILLUMINA	Illumina HiSeq 2000	ERR414455	ERX380758	WGS	ERP004605
408170	ERA282701	human gut metagenome	ILLUMINA	Illumina HiSeq 2000	ERR414469	ERX380772	WGS	ERP004605
408170	ERA282701	human gut metagenome	ILLUMINA	Illumina HiSeq 2000	ERR414255	ERX380558	WGS	ERP004605
408170	ERA282701	human gut metagenome	ILLUMINA	Illumina HiSeq 2000	ERR414263	ERX380566	WGS	ERP004605
408170	ERA282701	human gut metagenome	ILLUMINA	Illumina HiSeq 2000	ERR414427	ERX380730	WGS	ERP004605
408170	ERA282701	human gut metagenome	ILLUMINA	Illumina HiSeq 2000	ERR414363	ERX380666	WGS	ERP004605
408172	ERA282574	marine metagenome	ILLUMINA	Illumina HiSeq 2000	ERR413102	ERX379407	WGS	ERP004636
410658	ERA301184	soil metagenome	ILLUMINA	Illumina MiSeq	ERR476943	ERX442775	WGS	ERP005307
410658	ERA301184	soil metagenome	ILLUMINA	Illumina MiSeq	ERR476940	ERX442772	WGS	ERP005307
410658	ERA301184	soil metagenome	ILLUMINA	Illumina MiSeq	ERR476938	ERX442770	WGS	ERP005307
410658	ERA301184	soil metagenome	ILLUMINA	Illumina MiSeq	ERR476939	ERX442771	WGS	ERP005307
410658	ERA301184	soil metagenome	ILLUMINA	Illumina MiSeq	ERR476942	ERX442774	WGS	ERP005307
410658	ERA301184	soil metagenome	ILLUMINA	Illumina MiSeq	ERR476941	ERX442773	WGS	ERP005307
410658	ERA301184	soil metagenome	ILLUMINA	Illumina MiSeq	ERR476946	ERX442778	WGS	ERP005307
410658	ERA301184	soil metagenome	ILLUMINA	Illumina MiSeq	ERR476945	ERX442777	WGS	ERP005307
410658	ERA301184	soil metagenome	ILLUMINA	Illumina MiSeq	ERR476944	ERX442776	WGS	ERP005307
1647806	ERA297642	lake water metagenome	ILLUMINA	Illumina MiSeq	ERR472739	ERX438532	WGS	ERP005489
1647806	ERA297642	lake water metagenome	ILLUMINA	Illumina MiSeq	ERR472738	ERX438531	WGS	ERP005489
646099	ERA298159	human metagenome	ILLUMINA	Illumina MiSeq	ERR472949	ERX438742	WGS	ERP005507
749907	ERA300743	sediment metagenome	ILLUMINA	Illumina HiSeq 2000	ERR476713	ERX442545	WGS	ERP005569
749907	ERA300743	sediment metagenome	ILLUMINA	Illumina HiSeq 2000	ERR476714	ERX442546	WGS	ERP005569
717931	ERA358325	groundwater metagenome	ILLUMINA	Illumina HiSeq 2000	ERR628383	ERX585154	WGS	ERP005589
410658	ERA302357	soil metagenome	ILLUMINA	Illumina MiSeq	ERR481102	ERX446934	WGS	ERP005594
410658	ERA302357	soil metagenome	ILLUMINA	Illumina MiSeq	ERR481100	ERX446932	WGS	ERP005594
410658	ERA302357	soil metagenome	ILLUMINA	Illumina MiSeq	ERR481101	ERX446933	WGS	ERP005594
410658	ERA302357	soil metagenome	ILLUMINA	Illumina MiSeq	ERR481104	ERX446936	WGS	ERP005594
410658	ERA302357	soil metagenome	ILLUMINA	Illumina MiSeq	ERR481105	ERX446937	WGS	ERP005594
410658	ERA302357	soil metagenome	ILLUMINA	Illumina MiSeq	ERR481107	ERX446939	WGS	ERP005594
410658	ERA302357	soil metagenome	ILLUMINA	Illumina MiSeq	ERR481099	ERX446931	WGS	ERP005594
410658	ERA302357	soil metagenome	ILLUMINA	Illumina MiSeq	ERR481106	ERX446938	WGS	ERP005594
410658	ERA302357	soil metagenome	ILLUMINA	Illumina MiSeq	ERR481103	ERX446935	WGS	ERP005594
410658	ERA302359	soil metagenome	ILLUMINA	Illumina MiSeq	ERR481109	ERX446941	WGS	ERP005607
410658	ERA302359	soil metagenome	ILLUMINA	Illumina MiSeq	ERR481111	ERX446943	WGS	ERP005607
410658	ERA302359	soil metagenome	ILLUMINA	Illumina MiSeq	ERR481112	ERX446944	WGS	ERP005607
410658	ERA302359	soil metagenome	ILLUMINA	Illumina MiSeq	ERR481110	ERX446942	WGS	ERP005607
410658	ERA302359	soil metagenome	ILLUMINA	Illumina MiSeq	ERR481108	ERX446940	WGS	ERP005607
749907	ERA313320	sediment metagenome	ILLUMINA	Illumina HiSeq 2000	ERR507304	ERX472655	WGS	ERP005885
749907	ERA313320	sediment metagenome	ILLUMINA	Illumina HiSeq 2000	ERR507309	ERX472660	WGS	ERP005885
749907	ERA313320	sediment metagenome	ILLUMINA	Illumina HiSeq 2000	ERR507306	ERX472657	WGS	ERP005885
749907	ERA313320	sediment metagenome	ILLUMINA	Illumina HiSeq 2000	ERR507301	ERX472652	WGS	ERP005885
749907	ERA313320	sediment metagenome	ILLUMINA	Illumina HiSeq 2000	ERR507303	ERX472654	WGS	ERP005885
749907	ERA313320	sediment metagenome	ILLUMINA	Illumina HiSeq 2000	ERR507307	ERX472658	WGS	ERP005885
749907	ERA313320	sediment metagenome	ILLUMINA	Illumina HiSeq 2000	ERR507305	ERX472656	WGS	ERP005885
749907	ERA313320	sediment metagenome	ILLUMINA	Illumina HiSeq 2000	ERR507308	ERX472659	WGS	ERP005885
749907	ERA313320	sediment metagenome	ILLUMINA	Illumina HiSeq 2000	ERR507302	ERX472653	WGS	ERP005885
749907	ERA313475	sediment metagenome	ILLUMINA	Illumina HiSeq 2000	ERR514706	ERX480057	WGS	ERP005896
749907	ERA313475	sediment metagenome	ILLUMINA	Illumina HiSeq 2000	ERR514707	ERX480058	WGS	ERP005896
749907	ERA313475	sediment metagenome	ILLUMINA	Illumina HiSeq 2000	ERR514702	ERX480053	WGS	ERP005896
749907	ERA313475	sediment metagenome	ILLUMINA	Illumina HiSeq 2000	ERR514705	ERX480056	WGS	ERP005896
749907	ERA313475	sediment metagenome	ILLUMINA	Illumina HiSeq 2000	ERR514704	ERX480055	WGS	ERP005896
749907	ERA313475	sediment metagenome	ILLUMINA	Illumina HiSeq 2000	ERR514703	ERX480054	WGS	ERP005896
410658	ERA313814	soil metagenome	ILLUMINA	Illumina MiSeq	ERR515174	ERX480409	WGS	ERP005908
410658	ERA313814	soil metagenome	ILLUMINA	Illumina MiSeq	ERR515173	ERX480408	WGS	ERP005908
410658	ERA313814	soil metagenome	ILLUMINA	Illumina MiSeq	ERR515177	ERX480412	WGS	ERP005908
410658	ERA313814	soil metagenome	ILLUMINA	Illumina MiSeq	ERR515178	ERX480413	WGS	ERP005908
410658	ERA313814	soil metagenome	ILLUMINA	Illumina MiSeq	ERR515176	ERX480411	WGS	ERP005908
749907	ERA314763	sediment metagenome	ILLUMINA	Illumina HiSeq 2000	ERR519464	ERX484699	WGS	ERP005936
749907	ERA314763	sediment metagenome	ILLUMINA	Illumina HiSeq 2000	ERR519452	ERX484687	WGS	ERP005936
749907	ERA314763	sediment metagenome	ILLUMINA	Illumina HiSeq 2000	ERR519457	ERX484692	WGS	ERP005936
749907	ERA314763	sediment metagenome	ILLUMINA	Illumina HiSeq 2000	ERR519459	ERX484694	WGS	ERP005936
749907	ERA314763	sediment metagenome	ILLUMINA	Illumina HiSeq 2000	ERR519463	ERX484698	WGS	ERP005936
749907	ERA314763	sediment metagenome	ILLUMINA	Illumina HiSeq 2000	ERR519456	ERX484691	WGS	ERP005936
749907	ERA314763	sediment metagenome	ILLUMINA	Illumina HiSeq 2000	ERR519455	ERX484690	WGS	ERP005936
749907	ERA314763	sediment metagenome	ILLUMINA	Illumina HiSeq 2000	ERR519454	ERX484689	WGS	ERP005936
749907	ERA314763	sediment metagenome	ILLUMINA	Illumina HiSeq 2000	ERR519461	ERX484696	WGS	ERP005936
749907	ERA314763	sediment metagenome	ILLUMINA	Illumina HiSeq 2000	ERR519453	ERX484688	WGS	ERP005936
749907	ERA315235	sediment metagenome	ILLUMINA	Illumina HiSeq 2000	ERR522081	ERX487316	WGS	ERP005952
749907	ERA315235	sediment metagenome	ILLUMINA	Illumina HiSeq 2000	ERR522089	ERX487324	WGS	ERP005952
749907	ERA315235	sediment metagenome	ILLUMINA	Illumina HiSeq 2000	ERR522080	ERX487315	WGS	ERP005952
749907	ERA315235	sediment metagenome	ILLUMINA	Illumina HiSeq 2000	ERR522069	ERX487304	WGS	ERP005952
749907	ERA315235	sediment metagenome	ILLUMINA	Illumina HiSeq 2000	ERR522091	ERX487326	WGS	ERP005952
749907	ERA315235	sediment metagenome	ILLUMINA	Illumina HiSeq 2000	ERR522077	ERX487312	WGS	ERP005952
749907	ERA315235	sediment metagenome	ILLUMINA	Illumina HiSeq 2000	ERR522085	ERX487320	WGS	ERP005952
749907	ERA315235	sediment metagenome	ILLUMINA	Illumina HiSeq 2000	ERR522093	ERX487328	WGS	ERP005952
749907	ERA315235	sediment metagenome	ILLUMINA	Illumina HiSeq 2000	ERR522088	ERX487323	WGS	ERP005952
749907	ERA315235	sediment metagenome	ILLUMINA	Illumina HiSeq 2000	ERR522092	ERX487327	WGS	ERP005952
408170	ERA315811	human gut metagenome	ILLUMINA	Illumina HiSeq 2000	ERR525946	ERX491181	WGS	ERP005989
408170	ERA315811	human gut metagenome	ILLUMINA	Illumina HiSeq 2000	ERR525799	ERX491034	WGS	ERP005989
408170	ERA315811	human gut metagenome	ILLUMINA	Illumina HiSeq 2000	ERR525850	ERX491085	WGS	ERP005989
408170	ERA315811	human gut metagenome	ILLUMINA	Illumina HiSeq 2000	ERR525877	ERX491112	WGS	ERP005989
408170	ERA315811	human gut metagenome	ILLUMINA	Illumina HiSeq 2000	ERR525722	ERX490957	WGS	ERP005989
408170	ERA315811	human gut metagenome	ILLUMINA	Illumina HiSeq 2000	ERR525838	ERX491073	WGS	ERP005989
408170	ERA315811	human gut metagenome	ILLUMINA	Illumina HiSeq 2000	ERR525793	ERX491028	WGS	ERP005989
408170	ERA315811	human gut metagenome	ILLUMINA	Illumina HiSeq 2000	ERR526033	ERX491268	WGS	ERP005989
408170	ERA315811	human gut metagenome	ILLUMINA	Illumina HiSeq 2000	ERR525848	ERX491083	WGS	ERP005989
408170	ERA315811	human gut metagenome	ILLUMINA	Illumina HiSeq 2000	ERR525741	ERX490976	WGS	ERP005989
527639	ERA315794	wastewater metagenome	ILLUMINA	Illumina MiSeq	ERR525598	ERX490833	WGS	ERP005999
527639	ERA315794	wastewater metagenome	ILLUMINA	Illumina MiSeq	ERR525595	ERX490830	WGS	ERP005999
527639	ERA315794	wastewater metagenome	ILLUMINA	Illumina MiSeq	ERR525599	ERX490834	WGS	ERP005999
527639	ERA315794	wastewater metagenome	ILLUMINA	Illumina MiSeq	ERR525597	ERX490832	WGS	ERP005999
527639	ERA315794	wastewater metagenome	ILLUMINA	Illumina MiSeq	ERR525596	ERX490831	WGS	ERP005999
870726	ERA407969	food metagenome	ILLUMINA	Illumina HiSeq 1500	ERR752915	ERX696597	WGS	ERP006630
870726	ERA407969	food metagenome	ILLUMINA	Illumina HiSeq 1500	ERR752918	ERX696600	WGS	ERP006630
870726	ERA407969	food metagenome	ILLUMINA	Illumina HiSeq 1500	ERR752919	ERX696601	WGS	ERP006630
870726	ERA407969	food metagenome	ILLUMINA	Illumina HiSeq 1500	ERR752916	ERX696598	WGS	ERP006630
870726	ERA407969	food metagenome	ILLUMINA	Illumina HiSeq 1500	ERR752910	ERX696592	WGS	ERP006630
870726	ERA407969	food metagenome	ILLUMINA	Illumina HiSeq 1500	ERR752914	ERX696596	WGS	ERP006630
870726	ERA407969	food metagenome	ILLUMINA	Illumina HiSeq 1500	ERR752913	ERX696595	WGS	ERP006630
870726	ERA407969	food metagenome	ILLUMINA	Illumina HiSeq 1500	ERR752911	ERX696593	WGS	ERP006630
870726	ERA407969	food metagenome	ILLUMINA	Illumina HiSeq 1500	ERR752912	ERX696594	WGS	ERP006630
870726	ERA407969	food metagenome	ILLUMINA	Illumina HiSeq 1500	ERR752917	ERX696599	WGS	ERP006630
408170	ERA354934	human gut metagenome	ILLUMINA	Illumina HiSeq 2000	ERR589700	ERX547695	WGS	ERP006678
408170	ERA354934	human gut metagenome	ILLUMINA	Illumina HiSeq 2000	ERR589407	ERX547402	WGS	ERP006678
408170	ERA354934	human gut metagenome	ILLUMINA	Illumina HiSeq 2000	ERR589559	ERX547554	WGS	ERP006678
408170	ERA354934	human gut metagenome	ILLUMINA	Illumina HiSeq 2000	ERR589671	ERX547666	WGS	ERP006678
408170	ERA354934	human gut metagenome	ILLUMINA	Illumina HiSeq 2000	ERR589635	ERX547630	WGS	ERP006678
408170	ERA354934	human gut metagenome	ILLUMINA	Illumina HiSeq 2000	ERR589779	ERX547774	WGS	ERP006678
408170	ERA354934	human gut metagenome	ILLUMINA	Illumina HiSeq 2000	ERR589480	ERX547475	WGS	ERP006678
408170	ERA354934	human gut metagenome	ILLUMINA	Illumina HiSeq 2000	ERR589469	ERX547464	WGS	ERP006678
408170	ERA354934	human gut metagenome	ILLUMINA	Illumina HiSeq 2000	ERR589440	ERX547435	WGS	ERP006678
408170	ERA354934	human gut metagenome	ILLUMINA	Illumina HiSeq 2000	ERR589447	ERX547442	WGS	ERP006678
408170	ERA361957	human gut metagenome	ILLUMINA	Illumina HiSeq 2000	ERR636364	ERX592923	WGS	ERP007090
408170	ERA361957	human gut metagenome	ILLUMINA	Illumina HiSeq 2000	ERR636411	ERX592970	WGS	ERP007090
408170	ERA361957	human gut metagenome	ILLUMINA	Illumina HiSeq 2000	ERR636352	ERX592911	WGS	ERP007090
408170	ERA361957	human gut metagenome	ILLUMINA	Illumina HiSeq 2000	ERR636368	ERX592927	WGS	ERP007090
408170	ERA361957	human gut metagenome	ILLUMINA	Illumina HiSeq 2000	ERR636372	ERX592931	WGS	ERP007090
408170	ERA361957	human gut metagenome	ILLUMINA	Illumina HiSeq 2000	ERR636387	ERX592946	WGS	ERP007090
408170	ERA361957	human gut metagenome	ILLUMINA	Illumina HiSeq 2000	ERR636398	ERX592957	WGS	ERP007090
408170	ERA361957	human gut metagenome	ILLUMINA	Illumina HiSeq 2000	ERR636379	ERX592938	WGS	ERP007090
408170	ERA361957	human gut metagenome	ILLUMINA	Illumina HiSeq 2000	ERR636396	ERX592955	WGS	ERP007090
408170	ERA361957	human gut metagenome	ILLUMINA	Illumina HiSeq 2000	ERR636418	ERX592977	WGS	ERP007090
1504975	ERA401093	salt marsh metagenome	ILLUMINA	Illumina MiSeq	ERR731875	ERX675821	WGS	ERP008721
1504975	ERA384471	salt marsh metagenome	ILLUMINA	Illumina MiSeq	ERR676904	ERX631871	WGS	ERP008721
1504975	ERA384471	salt marsh metagenome	ILLUMINA	Illumina MiSeq	ERR676905	ERX631872	WGS	ERP008721
1504975	ERA401093	salt marsh metagenome	ILLUMINA	Illumina MiSeq	ERR731874	ERX675820	WGS	ERP008721
1504975	ERA384471	salt marsh metagenome	ILLUMINA	Illumina MiSeq	ERR676906	ERX631873	WGS	ERP008721
1504975	ERA401093	salt marsh metagenome	ILLUMINA	Illumina MiSeq	ERR731876	ERX675822	WGS	ERP008721
1504975	ERA401093	salt marsh metagenome	ILLUMINA	Illumina MiSeq	ERR731877	ERX675823	WGS	ERP008721
527639	ERA388266	wastewater metagenome	ILLUMINA	Illumina MiSeq	ERR688807	ERX633808	WGS	ERP008818
433727	ERA388276	hot springs metagenome	ILLUMINA	Illumina MiSeq	ERR688808	ERX633809	WGS	ERP008822
527639	ERA388278	wastewater metagenome	ILLUMINA	Illumina MiSeq	ERR688821	ERX633822	WGS	ERP008824
527639	ERA396110	wastewater metagenome	ILLUMINA	Illumina HiSeq 2000	ERR712377	ERX656387	WGS	ERP009124
527639	ERA396110	wastewater metagenome	ILLUMINA	Illumina HiSeq 2000	ERR712384	ERX656394	WGS	ERP009124
527639	ERA396110	wastewater metagenome	ILLUMINA	Illumina HiSeq 2000	ERR712371	ERX656381	WGS	ERP009124
527639	ERA396110	wastewater metagenome	ILLUMINA	Illumina HiSeq 2000	ERR712369	ERX656379	WGS	ERP009124
527639	ERA396110	wastewater metagenome	ILLUMINA	Illumina HiSeq 2000	ERR712375	ERX656385	WGS	ERP009124
527639	ERA396110	wastewater metagenome	ILLUMINA	Illumina HiSeq 2000	ERR712381	ERX656391	WGS	ERP009124
527639	ERA396110	wastewater metagenome	ILLUMINA	Illumina HiSeq 2000	ERR712376	ERX656386	WGS	ERP009124
527639	ERA396110	wastewater metagenome	ILLUMINA	Illumina HiSeq 2000	ERR712368	ERX656378	WGS	ERP009124
527639	ERA396110	wastewater metagenome	ILLUMINA	Illumina HiSeq 2000	ERR712387	ERX656397	WGS	ERP009124
527639	ERA396110	wastewater metagenome	ILLUMINA	Illumina HiSeq 2000	ERR712391	ERX656401	WGS	ERP009124
408170	ERA399982	human gut metagenome	ILLUMINA	Illumina MiSeq	ERR726368	ERX670290	WGS	ERP009244
408170	ERA399982	human gut metagenome	ILLUMINA	Illumina MiSeq	ERR726369	ERX670291	WGS	ERP009244
449393	ERA401181	freshwater metagenome	ILLUMINA	Illumina MiSeq	ERR732064	ERX676026	WGS	ERP009277
449393	ERA401181	freshwater metagenome	ILLUMINA	Illumina MiSeq	ERR732063	ERX676025	WGS	ERP009277
408170	ERA407344	human gut metagenome	ILLUMINA	Illumina MiSeq	ERR748563	ERX692245	WGS	ERP009426
408170	ERA407353	human gut metagenome	ILLUMINA	Illumina MiSeq	ERR748825	ERX692507	WGS	ERP009429
408170	ERA407353	human gut metagenome	ILLUMINA	Illumina MiSeq	ERR748830	ERX692512	WGS	ERP009429
408170	ERA407353	human gut metagenome	ILLUMINA	Illumina MiSeq	ERR748827	ERX692509	WGS	ERP009429
408170	ERA407353	human gut metagenome	ILLUMINA	Illumina MiSeq	ERR748826	ERX692508	WGS	ERP009429
408170	ERA407353	human gut metagenome	ILLUMINA	Illumina MiSeq	ERR748828	ERX692510	WGS	ERP009429
408170	ERA407353	human gut metagenome	ILLUMINA	Illumina MiSeq	ERR748829	ERX692511	WGS	ERP009429
410658	ERA739734	soil metagenome	ILLUMINA	Illumina HiSeq 2500	ERR1700739	ERX1771027	WGS	ERP009498
410658	ERA409288	soil metagenome	ILLUMINA	Illumina HiSeq 2000	ERR753930	ERX697651	WGS	ERP009498
410658	ERA739734	soil metagenome	ILLUMINA	Illumina HiSeq 2500	ERR1700724	ERX1771012	WGS	ERP009498
410658	ERA739734	soil metagenome	ILLUMINA	Illumina HiSeq 2500	ERR1700713	ERX1771001	WGS	ERP009498
410658	ERA739734	soil metagenome	ILLUMINA	Illumina HiSeq 2500	ERR1700717	ERX1771005	WGS	ERP009498
410658	ERA409288	soil metagenome	ILLUMINA	Illumina HiSeq 2000	ERR753912	ERX697633	WGS	ERP009498
410658	ERA739734	soil metagenome	ILLUMINA	Illumina HiSeq 2500	ERR1700719	ERX1771007	WGS	ERP009498
410658	ERA739734	soil metagenome	ILLUMINA	Illumina HiSeq 2500	ERR1700704	ERX1770992	WGS	ERP009498
410658	ERA739734	soil metagenome	ILLUMINA	Illumina HiSeq 2500	ERR1700699	ERX1770987	WGS	ERP009498
410658	ERA739734	soil metagenome	ILLUMINA	Illumina HiSeq 2500	ERR1700712	ERX1771000	WGS	ERP009498
527639	ERA413080	wastewater metagenome	ILLUMINA	Illumina MiSeq	ERR770583	ERX713864	WGS	ERP009687
527639	ERA413080	wastewater metagenome	ILLUMINA	Illumina MiSeq	ERR770579	ERX713860	WGS	ERP009687
527639	ERA413080	wastewater metagenome	ILLUMINA	Illumina MiSeq	ERR770581	ERX713862	WGS	ERP009687
527639	ERA413080	wastewater metagenome	ILLUMINA	Illumina MiSeq	ERR770584	ERX713865	WGS	ERP009687
527639	ERA413080	wastewater metagenome	ILLUMINA	Illumina MiSeq	ERR770580	ERX713861	WGS	ERP009687
527639	ERA413080	wastewater metagenome	ILLUMINA	Illumina MiSeq	ERR770582	ERX713863	WGS	ERP009687
408172	ERA413491	marine metagenome	ILLUMINA	Illumina MiSeq	ERR771076	ERX714298	WGS	ERP009703
408172	ERA413491	marine metagenome	ILLUMINA	Illumina MiSeq	ERR771039	ERX714282	WGS	ERP009703
408172	ERA413491	marine metagenome	ILLUMINA	Illumina MiSeq	ERR771077	ERX714299	WGS	ERP009703
408172	ERA413491	marine metagenome	ILLUMINA	Illumina MiSeq	ERR770985	ERX714263	WGS	ERP009703
408172	ERA413491	marine metagenome	ILLUMINA	Illumina MiSeq	ERR771066	ERX714250	WGS	ERP009703
408172	ERA413491	marine metagenome	ILLUMINA	Illumina MiSeq	ERR770996	ERX714229	WGS	ERP009703
408172	ERA413491	marine metagenome	ILLUMINA	Illumina MiSeq	ERR771048	ERX714291	WGS	ERP009703
408172	ERA413491	marine metagenome	ILLUMINA	Illumina MiSeq	ERR771078	ERX714333	WGS	ERP009703
408172	ERA429862	marine metagenome	ILLUMINA	Illumina MiSeq	ERR855788	ERX935426	WGS	ERP009703
408172	ERA413491	marine metagenome	ILLUMINA	Illumina MiSeq	ERR770983	ERX714343	WGS	ERP009703
408170	ERA460823	human gut metagenome	ILLUMINA	Illumina HiSeq 2000	ERR970327	ERX1047291	WGS	ERP010250
408170	ERA460823	human gut metagenome	ILLUMINA	Illumina HiSeq 2000	ERR970311	ERX1047275	WGS	ERP010250
408170	ERA460823	human gut metagenome	ILLUMINA	Illumina HiSeq 2000	ERR970305	ERX1047269	WGS	ERP010250
408170	ERA460823	human gut metagenome	ILLUMINA	Illumina HiSeq 2000	ERR970267	ERX1047231	WGS	ERP010250
408170	ERA460823	human gut metagenome	ILLUMINA	Illumina HiSeq 2000	ERR970268	ERX1047232	WGS	ERP010250
408170	ERA460823	human gut metagenome	ILLUMINA	Illumina HiSeq 2000	ERR970263	ERX1047227	WGS	ERP010250
408170	ERA460823	human gut metagenome	ILLUMINA	Illumina HiSeq 2000	ERR970288	ERX1047252	WGS	ERP010250
408170	ERA460823	human gut metagenome	ILLUMINA	Illumina HiSeq 2000	ERR970284	ERX1047248	WGS	ERP010250
408170	ERA460823	human gut metagenome	ILLUMINA	Illumina HiSeq 2000	ERR970306	ERX1047270	WGS	ERP010250
408170	ERA460823	human gut metagenome	ILLUMINA	Illumina HiSeq 2000	ERR970331	ERX1047295	WGS	ERP010250
1163772	ERA439797	sponge metagenome	ILLUMINA	Illumina MiSeq	ERR884058	ERX963461	WGS	ERP010474
1163772	ERA439797	sponge metagenome	ILLUMINA	Illumina MiSeq	ERR884057	ERX963460	WGS	ERP010474
1163772	ERA439797	sponge metagenome	ILLUMINA	Illumina MiSeq	ERR884062	ERX963465	WGS	ERP010474
1163772	ERA439797	sponge metagenome	ILLUMINA	Illumina MiSeq	ERR884059	ERX963462	WGS	ERP010474
1163772	ERA439797	sponge metagenome	ILLUMINA	Illumina MiSeq	ERR884061	ERX963464	WGS	ERP010474
1163772	ERA439797	sponge metagenome	ILLUMINA	Illumina MiSeq	ERR884063	ERX963466	WGS	ERP010474
1163772	ERA439797	sponge metagenome	ILLUMINA	Illumina MiSeq	ERR884060	ERX963463	WGS	ERP010474
749906	ERA441016	gut metagenome	ILLUMINA	Illumina MiSeq	ERR895166	ERX974569	WGS	ERP010530
410661	ERA475213	mouse gut metagenome	ILLUMINA	Illumina HiSeq 1000	ERR996487	ERX1075523	WGS	ERP010539
410661	ERA475213	mouse gut metagenome	ILLUMINA	Illumina HiSeq 1000	ERR997286	ERX1076322	WGS	ERP010539
410661	ERA475213	mouse gut metagenome	ILLUMINA	Illumina HiSeq 1000	ERR997155	ERX1076191	WGS	ERP010539
410661	ERA475213	mouse gut metagenome	ILLUMINA	Illumina HiSeq 1000	ERR997414	ERX1076450	WGS	ERP010539
410661	ERA475213	mouse gut metagenome	ILLUMINA	Illumina HiSeq 1000	ERR996708	ERX1075744	WGS	ERP010539
410661	ERA475213	mouse gut metagenome	ILLUMINA	Illumina HiSeq 1000	ERR997023	ERX1076059	WGS	ERP010539
410661	ERA475213	mouse gut metagenome	ILLUMINA	Illumina HiSeq 1000	ERR997256	ERX1076292	WGS	ERP010539
410661	ERA475213	mouse gut metagenome	ILLUMINA	Illumina HiSeq 1000	ERR996754	ERX1075790	WGS	ERP010539
410661	ERA475213	mouse gut metagenome	ILLUMINA	Illumina HiSeq 1000	ERR997078	ERX1076114	WGS	ERP010539
410661	ERA475213	mouse gut metagenome	ILLUMINA	Illumina HiSeq 1000	ERR996940	ERX1075976	WGS	ERP010539
410661	ERA452107	mouse gut metagenome	ILLUMINA	NextSeq 500	ERR929722	ERX1008993	WGS	ERP010597
410661	ERA452107	mouse gut metagenome	ILLUMINA	NextSeq 500	ERR929741	ERX1009012	WGS	ERP010597
410661	ERA452107	mouse gut metagenome	ILLUMINA	NextSeq 500	ERR929736	ERX1009007	WGS	ERP010597
410661	ERA452107	mouse gut metagenome	ILLUMINA	NextSeq 500	ERR929737	ERX1009008	WGS	ERP010597
1510822	ERA549374	pig gut metagenome	ILLUMINA	Illumina MiSeq	ERR1195878	ERX1269158	WGS	ERP010597
410661	ERA452107	mouse gut metagenome	ILLUMINA	NextSeq 500	ERR929731	ERX1009002	WGS	ERP010597
1510822	ERA549374	pig gut metagenome	ILLUMINA	Illumina MiSeq	ERR1195883	ERX1269163	WGS	ERP010597
410661	ERA452107	mouse gut metagenome	ILLUMINA	NextSeq 500	ERR929728	ERX1008999	WGS	ERP010597
1510822	ERA549374	pig gut metagenome	ILLUMINA	Illumina MiSeq	ERR1195880	ERX1269160	WGS	ERP010597
410661	ERA452107	mouse gut metagenome	ILLUMINA	NextSeq 500	ERR929723	ERX1008994	WGS	ERP010597
1510822	ERA549374	pig gut metagenome	ILLUMINA	Illumina MiSeq	ERR1195882	ERX1269162	WGS	ERP010597
1510822	ERA549374	pig gut metagenome	ILLUMINA	Illumina MiSeq	ERR1195879	ERX1269159	WGS	ERP010597
410661	ERA452107	mouse gut metagenome	ILLUMINA	NextSeq 500	ERR929729	ERX1009000	WGS	ERP010597
410661	ERA452107	mouse gut metagenome	ILLUMINA	NextSeq 500	ERR929726	ERX1008997	WGS	ERP010597
1510822	ERA549374	pig gut metagenome	ILLUMINA	Illumina MiSeq	ERR1195881	ERX1269161	WGS	ERP010597
410661	ERA452107	mouse gut metagenome	ILLUMINA	NextSeq 500	ERR929733	ERX1009004	WGS	ERP010597
1510822	ERA549374	pig gut metagenome	ILLUMINA	Illumina MiSeq	ERR1195877	ERX1269157	WGS	ERP010597
408170	ERA741010	human gut metagenome	ILLUMINA	Illumina HiSeq 2000	ERR1711642	ERX1781876	WGS	ERP010708
408170	ERA741010	human gut metagenome	ILLUMINA	Illumina HiSeq 2000	ERR1711772	ERX1782006	WGS	ERP010708
408170	ERA741010	human gut metagenome	ILLUMINA	Illumina HiSeq 2000	ERR1711758	ERX1781992	WGS	ERP010708
408170	ERA741010	human gut metagenome	ILLUMINA	Illumina HiSeq 2000	ERR1711619	ERX1781853	WGS	ERP010708
408170	ERA741010	human gut metagenome	ILLUMINA	Illumina HiSeq 2000	ERR1711692	ERX1781926	WGS	ERP010708
408170	ERA741010	human gut metagenome	ILLUMINA	Illumina HiSeq 2000	ERR1711766	ERX1782000	WGS	ERP010708
408170	ERA741010	human gut metagenome	ILLUMINA	Illumina HiSeq 2000	ERR1711799	ERX1782033	WGS	ERP010708
408170	ERA741010	human gut metagenome	ILLUMINA	Illumina HiSeq 2000	ERR1711628	ERX1781862	WGS	ERP010708
408170	ERA741010	human gut metagenome	ILLUMINA	Illumina HiSeq 2000	ERR1711668	ERX1781902	WGS	ERP010708
408170	ERA741010	human gut metagenome	ILLUMINA	Illumina HiSeq 2000	ERR1711634	ERX1781868	WGS	ERP010708
408170	ERA461571	human gut metagenome	ILLUMINA	Illumina HiSeq 2000	ERR973074	ERX1050055	WGS	ERP010839
408170	ERA461571	human gut metagenome	ILLUMINA	Illumina HiSeq 2000	ERR973089	ERX1050070	WGS	ERP010839
408170	ERA461571	human gut metagenome	ILLUMINA	Illumina HiSeq 2000	ERR973106	ERX1050087	WGS	ERP010839
408170	ERA461571	human gut metagenome	ILLUMINA	Illumina HiSeq 2000	ERR973123	ERX1050104	WGS	ERP010839
408170	ERA461571	human gut metagenome	ILLUMINA	Illumina HiSeq 2000	ERR973102	ERX1050083	WGS	ERP010839
408170	ERA461571	human gut metagenome	ILLUMINA	Illumina HiSeq 2000	ERR973081	ERX1050062	WGS	ERP010839
408170	ERA461571	human gut metagenome	ILLUMINA	Illumina HiSeq 2000	ERR973091	ERX1050072	WGS	ERP010839
408170	ERA461571	human gut metagenome	ILLUMINA	Illumina HiSeq 2000	ERR973117	ERX1050098	WGS	ERP010839
408170	ERA461571	human gut metagenome	ILLUMINA	Illumina HiSeq 2000	ERR973111	ERX1050092	WGS	ERP010839
408170	ERA461571	human gut metagenome	ILLUMINA	Illumina HiSeq 2000	ERR973087	ERX1050068	WGS	ERP010839
410658	ERA462793	soil metagenome	ILLUMINA	Illumina MiSeq	ERR975337	ERX1052314	WGS	ERP011287
410658	ERA462793	soil metagenome	ILLUMINA	Illumina MiSeq	ERR975341	ERX1052318	WGS	ERP011287
410658	ERA462793	soil metagenome	ILLUMINA	Illumina MiSeq	ERR975338	ERX1052315	WGS	ERP011287
410658	ERA462793	soil metagenome	ILLUMINA	Illumina MiSeq	ERR975342	ERX1052319	WGS	ERP011287
410658	ERA462793	soil metagenome	ILLUMINA	Illumina MiSeq	ERR975340	ERX1052317	WGS	ERP011287
410658	ERA462793	soil metagenome	ILLUMINA	Illumina MiSeq	ERR975335	ERX1052312	WGS	ERP011287
410658	ERA462793	soil metagenome	ILLUMINA	Illumina MiSeq	ERR975336	ERX1052313	WGS	ERP011287
410658	ERA462793	soil metagenome	ILLUMINA	Illumina MiSeq	ERR975339	ERX1052316	WGS	ERP011287
410658	ERA462793	soil metagenome	ILLUMINA	Illumina MiSeq	ERR975334	ERX1052311	WGS	ERP011287
410658	ERA462793	soil metagenome	ILLUMINA	Illumina MiSeq	ERR975343	ERX1052320	WGS	ERP011287
527639	ERA463459	wastewater metagenome	ILLUMINA	Illumina MiSeq	ERR977421	ERX1054404	WGS	ERP011345
527639	ERA463459	wastewater metagenome	ILLUMINA	Illumina MiSeq	ERR977410	ERX1054393	WGS	ERP011345
527639	ERA463459	wastewater metagenome	ILLUMINA	Illumina MiSeq	ERR977414	ERX1054397	WGS	ERP011345
527639	ERA463459	wastewater metagenome	ILLUMINA	Illumina MiSeq	ERR977408	ERX1054391	WGS	ERP011345
527639	ERA463459	wastewater metagenome	ILLUMINA	Illumina MiSeq	ERR977406	ERX1054389	WGS	ERP011345
527639	ERA463459	wastewater metagenome	ILLUMINA	Illumina MiSeq	ERR977424	ERX1054407	WGS	ERP011345
527639	ERA463459	wastewater metagenome	ILLUMINA	Illumina MiSeq	ERR977418	ERX1054401	WGS	ERP011345
527639	ERA463459	wastewater metagenome	ILLUMINA	Illumina MiSeq	ERR977411	ERX1054394	WGS	ERP011345
527639	ERA463459	wastewater metagenome	ILLUMINA	Illumina MiSeq	ERR977413	ERX1054396	WGS	ERP011345
527639	ERA463459	wastewater metagenome	ILLUMINA	Illumina MiSeq	ERR977419	ERX1054402	WGS	ERP011345
410658	ERA464991	soil metagenome	ILLUMINA	Illumina MiSeq	ERR978997	ERX1055858	WGS	ERP011407
410658	ERA465279	soil metagenome	ILLUMINA	Illumina MiSeq	ERR981203	ERX1059187	WGS	ERP011521
539655	ERA465329	human skin metagenome	ILLUMINA	Illumina HiSeq 2000	ERR981212	ERX1059196	WGS	ERP011525
539655	ERA465329	human skin metagenome	ILLUMINA	Illumina HiSeq 2000	ERR981213	ERX1059197	WGS	ERP011525
410658	ERA961790	soil metagenome	ILLUMINA	Illumina MiSeq	ERR2011841	ERX2071513	WGS	ERP011584
410658	ERA961790	soil metagenome	ILLUMINA	Illumina MiSeq	ERR2011837	ERX2071509	WGS	ERP011584
410658	ERA961790	soil metagenome	ILLUMINA	Illumina MiSeq	ERR2011839	ERX2071511	WGS	ERP011584
410658	ERA961790	soil metagenome	ILLUMINA	Illumina MiSeq	ERR2011843	ERX2071515	WGS	ERP011584
410658	ERA961790	soil metagenome	ILLUMINA	Illumina MiSeq	ERR2011836	ERX2071508	WGS	ERP011584
410658	ERA961790	soil metagenome	ILLUMINA	Illumina MiSeq	ERR2011838	ERX2071510	WGS	ERP011584
410658	ERA961790	soil metagenome	ILLUMINA	Illumina MiSeq	ERR2011842	ERX2071514	WGS	ERP011584
410658	ERA961790	soil metagenome	ILLUMINA	Illumina MiSeq	ERR2011840	ERX2071512	WGS	ERP011584
410658	ERA961790	soil metagenome	ILLUMINA	Illumina MiSeq	ERR2011835	ERX2071507	WGS	ERP011584
749906	ERA472745	gut metagenome	ILLUMINA	Illumina MiSeq	ERR989067	ERX1070325	WGS	ERP011802
408170	ERA485830	human gut metagenome	ILLUMINA	Illumina HiSeq 2000	ERR1018236	ERX1097303	WGS	ERP012177
408170	ERA485830	human gut metagenome	ILLUMINA	Illumina HiSeq 2000	ERR1018223	ERX1097290	WGS	ERP012177
408170	ERA485830	human gut metagenome	ILLUMINA	Illumina HiSeq 2000	ERR1018189	ERX1097256	WGS	ERP012177
408170	ERA485830	human gut metagenome	ILLUMINA	Illumina HiSeq 2000	ERR1018310	ERX1097377	WGS	ERP012177
408170	ERA485830	human gut metagenome	ILLUMINA	Illumina HiSeq 2000	ERR1018237	ERX1097304	WGS	ERP012177
408170	ERA485830	human gut metagenome	ILLUMINA	Illumina HiSeq 2000	ERR1018204	ERX1097271	WGS	ERP012177
408170	ERA485830	human gut metagenome	ILLUMINA	Illumina HiSeq 2000	ERR1018253	ERX1097320	WGS	ERP012177
408170	ERA485830	human gut metagenome	ILLUMINA	Illumina HiSeq 2000	ERR1018218	ERX1097285	WGS	ERP012177
408170	ERA485830	human gut metagenome	ILLUMINA	Illumina HiSeq 2000	ERR1018205	ERX1097272	WGS	ERP012177
408170	ERA485830	human gut metagenome	ILLUMINA	Illumina HiSeq 2000	ERR1018272	ERX1097339	WGS	ERP012177
1263854	ERA489165	anaerobic digester metagenome	ILLUMINA	Illumina HiSeq 2000	ERR1030961	ERX1109759	WGS	ERP012237
1263854	ERA489165	anaerobic digester metagenome	ILLUMINA	Illumina HiSeq 2000	ERR1030960	ERX1109758	WGS	ERP012237
408172	ERA523984	marine metagenome	ILLUMINA	Illumina MiSeq	ERR1056323	ERX1136510	WGS	ERP012766
408172	ERA523984	marine metagenome	ILLUMINA	Illumina MiSeq	ERR1056336	ERX1136523	WGS	ERP012766
408172	ERA523984	marine metagenome	ILLUMINA	Illumina MiSeq	ERR1056329	ERX1136516	WGS	ERP012766
408172	ERA523984	marine metagenome	ILLUMINA	Illumina MiSeq	ERR1056312	ERX1136499	WGS	ERP012766
408172	ERA523984	marine metagenome	ILLUMINA	Illumina MiSeq	ERR1056313	ERX1136500	WGS	ERP012766
408172	ERA523984	marine metagenome	ILLUMINA	Illumina MiSeq	ERR1056314	ERX1136501	WGS	ERP012766
408172	ERA523984	marine metagenome	ILLUMINA	Illumina MiSeq	ERR1056324	ERX1136511	WGS	ERP012766
408172	ERA523984	marine metagenome	ILLUMINA	Illumina MiSeq	ERR1056337	ERX1136524	WGS	ERP012766
408172	ERA523984	marine metagenome	ILLUMINA	Illumina MiSeq	ERR1056325	ERX1136512	WGS	ERP012766
408172	ERA523984	marine metagenome	ILLUMINA	Illumina MiSeq	ERR1056317	ERX1136504	WGS	ERP012766
942017	ERA525235	activated sludge metagenome	ILLUMINA	Illumina HiSeq 2000	ERR1076074	ERX1156139	WGS	ERP012797
942017	ERA525235	activated sludge metagenome	ILLUMINA	Illumina HiSeq 2000	ERR1076076	ERX1156141	WGS	ERP012797
942017	ERA525235	activated sludge metagenome	ILLUMINA	Illumina HiSeq 2000	ERR1076079	ERX1156144	WGS	ERP012797
942017	ERA525235	activated sludge metagenome	ILLUMINA	Illumina HiSeq 2000	ERR1076073	ERX1156138	WGS	ERP012797
942017	ERA525235	activated sludge metagenome	ILLUMINA	Illumina HiSeq 2000	ERR1076075	ERX1156140	WGS	ERP012797
942017	ERA525235	activated sludge metagenome	ILLUMINA	Illumina HiSeq 2000	ERR1076078	ERX1156143	WGS	ERP012797
942017	ERA525235	activated sludge metagenome	ILLUMINA	Illumina HiSeq 2000	ERR1076081	ERX1156146	WGS	ERP012797
942017	ERA525235	activated sludge metagenome	ILLUMINA	Illumina HiSeq 2000	ERR1076080	ERX1156145	WGS	ERP012797
942017	ERA525235	activated sludge metagenome	ILLUMINA	Illumina HiSeq 2000	ERR1076082	ERX1156147	WGS	ERP012797
942017	ERA525235	activated sludge metagenome	ILLUMINA	Illumina HiSeq 2000	ERR1076077	ERX1156142	WGS	ERP012797
408169	ERA535143	metagenomes	ILLUMINA	Illumina HiSeq 2500	ERR1136651	ERX1215517	WGS	ERP012929
408169	ERA535175	metagenomes	ILLUMINA	Illumina HiSeq 2500	ERR1137771	ERX1216637	WGS	ERP012929
408169	ERA535175	metagenomes	ILLUMINA	Illumina HiSeq 2500	ERR1137758	ERX1216624	WGS	ERP012929
408169	ERA535175	metagenomes	ILLUMINA	Illumina HiSeq 2500	ERR1137740	ERX1216606	WGS	ERP012929
408169	ERA535143	metagenomes	ILLUMINA	Illumina HiSeq 2500	ERR1136642	ERX1215508	WGS	ERP012929
408169	ERA535143	metagenomes	ILLUMINA	Illumina HiSeq 2500	ERR1136645	ERX1215511	WGS	ERP012929
408169	ERA535143	metagenomes	ILLUMINA	Illumina HiSeq 2500	ERR1136660	ERX1215526	WGS	ERP012929
408169	ERA535143	metagenomes	ILLUMINA	Illumina HiSeq 2500	ERR1136672	ERX1215538	WGS	ERP012929
408169	ERA535175	metagenomes	ILLUMINA	Illumina HiSeq 2500	ERR1137769	ERX1216635	WGS	ERP012929
408169	ERA535143	metagenomes	ILLUMINA	Illumina HiSeq 2500	ERR1136685	ERX1215551	WGS	ERP012929
1348798	ERA528840	terrestrial metagenome	ILLUMINA	Illumina MiSeq	ERR1104480	ERX1184011	WGS	ERP013031
1348798	ERA528840	terrestrial metagenome	ILLUMINA	Illumina MiSeq	ERR1104480	ERX1184011	WGS	ERP013031
1348798	ERA528840	terrestrial metagenome	ILLUMINA	Illumina MiSeq	ERR1104481	ERX1184012	WGS	ERP013031
1348798	ERA528840	terrestrial metagenome	ILLUMINA	Illumina MiSeq	ERR1104481	ERX1184012	WGS	ERP013031
749907	ERA531646	sediment metagenome	ILLUMINA	Illumina HiSeq 2500	ERR1111514	ERX1191056	WGS	ERP013107
749907	ERA531646	sediment metagenome	ILLUMINA	Illumina HiSeq 2500	ERR1111514	ERX1191056	WGS	ERP013107
749907	ERA531646	sediment metagenome	ILLUMINA	Illumina HiSeq 2500	ERR1111518	ERX1191060	WGS	ERP013107
749907	ERA531646	sediment metagenome	ILLUMINA	Illumina HiSeq 2500	ERR1111517	ERX1191059	WGS	ERP013107
749907	ERA531646	sediment metagenome	ILLUMINA	Illumina HiSeq 2500	ERR1111518	ERX1191060	WGS	ERP013107
749907	ERA531646	sediment metagenome	ILLUMINA	Illumina HiSeq 2500	ERR1111516	ERX1191058	WGS	ERP013107
749907	ERA531646	sediment metagenome	ILLUMINA	Illumina HiSeq 2500	ERR1111515	ERX1191057	WGS	ERP013107
749907	ERA531646	sediment metagenome	ILLUMINA	Illumina HiSeq 2500	ERR1111516	ERX1191058	WGS	ERP013107
749907	ERA531646	sediment metagenome	ILLUMINA	Illumina HiSeq 2500	ERR1111515	ERX1191057	WGS	ERP013107
749907	ERA531646	sediment metagenome	ILLUMINA	Illumina HiSeq 2500	ERR1111519	ERX1191061	WGS	ERP013107
1510822	ERA534578	pig gut metagenome	ILLUMINA	Illumina HiSeq 2000	ERR1135441	ERX1214620	WGS	ERP013165
1510822	ERA534578	pig gut metagenome	ILLUMINA	Illumina HiSeq 2000	ERR1135207	ERX1214386	WGS	ERP013165
1510822	ERA534578	pig gut metagenome	ILLUMINA	Illumina HiSeq 2000	ERR1135429	ERX1214608	WGS	ERP013165
1510822	ERA534578	pig gut metagenome	ILLUMINA	Illumina HiSeq 2000	ERR1135258	ERX1214437	WGS	ERP013165
1510822	ERA534578	pig gut metagenome	ILLUMINA	Illumina HiSeq 2000	ERR1135404	ERX1214583	WGS	ERP013165
1510822	ERA534578	pig gut metagenome	ILLUMINA	Illumina HiSeq 2000	ERR1135343	ERX1214522	WGS	ERP013165
1510822	ERA534578	pig gut metagenome	ILLUMINA	Illumina HiSeq 2000	ERR1135339	ERX1214518	WGS	ERP013165
1510822	ERA534578	pig gut metagenome	ILLUMINA	Illumina HiSeq 2000	ERR1135272	ERX1214451	WGS	ERP013165
1510822	ERA534578	pig gut metagenome	ILLUMINA	Illumina HiSeq 2000	ERR1135383	ERX1214562	WGS	ERP013165
1510822	ERA534578	pig gut metagenome	ILLUMINA	Illumina HiSeq 2000	ERR1135434	ERX1214613	WGS	ERP013165
408170	ERA542779	human gut metagenome	ILLUMINA	Illumina HiSeq 2500	ERR1190726	ERX1264101	WGS	ERP013562
408170	ERA542779	human gut metagenome	ILLUMINA	Illumina HiSeq 2500	ERR1190747	ERX1264122	WGS	ERP013562
408170	ERA542779	human gut metagenome	ILLUMINA	Illumina HiSeq 2500	ERR1190653	ERX1264028	WGS	ERP013562
408170	ERA542779	human gut metagenome	ILLUMINA	Illumina HiSeq 2500	ERR1190565	ERX1263940	WGS	ERP013562
408170	ERA542779	human gut metagenome	ILLUMINA	Illumina HiSeq 2500	ERR1190655	ERX1264030	WGS	ERP013562
408170	ERA542779	human gut metagenome	ILLUMINA	Illumina HiSeq 2500	ERR1190556	ERX1263931	WGS	ERP013562
408170	ERA542779	human gut metagenome	ILLUMINA	Illumina HiSeq 2500	ERR1190650	ERX1264025	WGS	ERP013562
408170	ERA542779	human gut metagenome	ILLUMINA	Illumina HiSeq 2500	ERR1190704	ERX1264079	WGS	ERP013562
408170	ERA542779	human gut metagenome	ILLUMINA	Illumina HiSeq 2500	ERR1190584	ERX1263959	WGS	ERP013562
408170	ERA542779	human gut metagenome	ILLUMINA	Illumina HiSeq 2500	ERR1190627	ERX1264002	WGS	ERP013562
408170	ERA542780	human gut metagenome	ILLUMINA	Illumina HiSeq 2500	ERR1190822	ERX1264197	WGS	ERP013563
408170	ERA542780	human gut metagenome	ILLUMINA	Illumina HiSeq 2500	ERR1190935	ERX1264310	WGS	ERP013563
408170	ERA542780	human gut metagenome	ILLUMINA	Illumina HiSeq 2500	ERR1190891	ERX1264266	WGS	ERP013563
408170	ERA542780	human gut metagenome	ILLUMINA	Illumina HiSeq 2500	ERR1190956	ERX1264331	WGS	ERP013563
408170	ERA542780	human gut metagenome	ILLUMINA	Illumina HiSeq 2500	ERR1190913	ERX1264288	WGS	ERP013563
408170	ERA542780	human gut metagenome	ILLUMINA	Illumina HiSeq 2500	ERR1190877	ERX1264252	WGS	ERP013563
408170	ERA542780	human gut metagenome	ILLUMINA	Illumina HiSeq 2500	ERR1190949	ERX1264324	WGS	ERP013563
408170	ERA542780	human gut metagenome	ILLUMINA	Illumina HiSeq 2500	ERR1190960	ERX1264335	WGS	ERP013563
408170	ERA542780	human gut metagenome	ILLUMINA	Illumina HiSeq 2500	ERR1190945	ERX1264320	WGS	ERP013563
408170	ERA542780	human gut metagenome	ILLUMINA	Illumina HiSeq 2500	ERR1190873	ERX1264248	WGS	ERP013563
1561972	ERA984048	seawater metagenome	ILLUMINA	Illumina HiSeq 2500	ERR2089006	ERX2145800	WGS	ERP013687
1561972	ERA987240	seawater metagenome	ILLUMINA	Illumina HiSeq 2500	ERR2094676	ERX2152110	WGS	ERP013687
1561972	ERA987240	seawater metagenome	ILLUMINA	Illumina HiSeq 2500	ERR2094674	ERX2152108	WGS	ERP013687
1561972	ERA984048	seawater metagenome	ILLUMINA	Illumina HiSeq 2500	ERR2088998	ERX2145792	WGS	ERP013687
1561972	ERA984048	seawater metagenome	ILLUMINA	Illumina HiSeq 2500	ERR2088997	ERX2145791	WGS	ERP013687
1561972	ERA984048	seawater metagenome	ILLUMINA	Illumina HiSeq 2500	ERR2089002	ERX2145796	WGS	ERP013687
1561972	ERA987240	seawater metagenome	ILLUMINA	Illumina HiSeq 2500	ERR2094677	ERX2152111	WGS	ERP013687
1561972	ERA987240	seawater metagenome	ILLUMINA	Illumina HiSeq 2500	ERR2094669	ERX2152103	WGS	ERP013687
1561972	ERA987240	seawater metagenome	ILLUMINA	Illumina HiSeq 2500	ERR2094675	ERX2152109	WGS	ERP013687
1561972	ERA987240	seawater metagenome	ILLUMINA	Illumina HiSeq 2500	ERR2094673	ERX2152107	WGS	ERP013687
408169	ERA551821	metagenomes	ILLUMINA	Illumina HiSeq 1500	ERR1201176	ERX1273398	WGS	ERP013793
408169	ERA551821	metagenomes	ILLUMINA	Illumina HiSeq 1500	ERR1201174	ERX1273396	WGS	ERP013793
408169	ERA551821	metagenomes	ILLUMINA	Illumina HiSeq 1500	ERR1201183	ERX1273405	WGS	ERP013793
408169	ERA551821	metagenomes	ILLUMINA	Illumina HiSeq 1500	ERR1201177	ERX1273399	WGS	ERP013793
408169	ERA551821	metagenomes	ILLUMINA	Illumina HiSeq 1500	ERR1201173	ERX1273395	WGS	ERP013793
408169	ERA551821	metagenomes	ILLUMINA	Illumina HiSeq 1500	ERR1201172	ERX1273394	WGS	ERP013793
408169	ERA551821	metagenomes	ILLUMINA	Illumina HiSeq 1500	ERR1201178	ERX1273400	WGS	ERP013793
408169	ERA551821	metagenomes	ILLUMINA	Illumina HiSeq 1500	ERR1201181	ERX1273403	WGS	ERP013793
408169	ERA551821	metagenomes	ILLUMINA	Illumina HiSeq 1500	ERR1201182	ERX1273404	WGS	ERP013793
408169	ERA551821	metagenomes	ILLUMINA	Illumina HiSeq 1500	ERR1201179	ERX1273401	WGS	ERP013793
408170	ERA568147	human gut metagenome	ILLUMINA	Illumina HiSeq 2000	ERR1297427	ERX1368759	WGS	ERP013827
408170	ERA568147	human gut metagenome	ILLUMINA	Illumina HiSeq 2000	ERR1297631	ERX1368963	WGS	ERP013827
408170	ERA568147	human gut metagenome	ILLUMINA	Illumina HiSeq 2000	ERR1297538	ERX1368870	WGS	ERP013827
408170	ERA568147	human gut metagenome	ILLUMINA	Illumina HiSeq 2000	ERR1297593	ERX1368925	WGS	ERP013827
408170	ERA568147	human gut metagenome	ILLUMINA	Illumina HiSeq 2000	ERR1297637	ERX1368969	WGS	ERP013827
408170	ERA568147	human gut metagenome	ILLUMINA	Illumina HiSeq 2000	ERR1297608	ERX1368940	WGS	ERP013827
408170	ERA568147	human gut metagenome	ILLUMINA	Illumina HiSeq 2000	ERR1297475	ERX1368807	WGS	ERP013827
408170	ERA568147	human gut metagenome	ILLUMINA	Illumina HiSeq 2000	ERR1297499	ERX1368831	WGS	ERP013827
408170	ERA568147	human gut metagenome	ILLUMINA	Illumina HiSeq 2000	ERR1297492	ERX1368824	WGS	ERP013827
408170	ERA568147	human gut metagenome	ILLUMINA	Illumina HiSeq 2000	ERR1297582	ERX1368914	WGS	ERP013827
408172	ERA552276	marine metagenome	ILLUMINA	Illumina MiSeq	ERR1212039	ERX1284273	WGS	ERP013851
408172	ERA552276	marine metagenome	ILLUMINA	Illumina MiSeq	ERR1212038	ERX1284272	WGS	ERP013851
1076179	ERA565485	bioreactor metagenome	ILLUMINA	Illumina HiSeq 2500	ERR1278074	ERX1349661	WGS	ERP014306
1076179	ERA565490	bioreactor metagenome	ILLUMINA	Illumina HiSeq 2500	ERR1278105	ERX1349692	WGS	ERP014306
1076179	ERA565485	bioreactor metagenome	ILLUMINA	Illumina HiSeq 2500	ERR1278073	ERX1349660	WGS	ERP014306
1076179	ERA565490	bioreactor metagenome	ILLUMINA	Illumina HiSeq 2500	ERR1278103	ERX1349690	WGS	ERP014306
1076179	ERA565485	bioreactor metagenome	ILLUMINA	Illumina HiSeq 2500	ERR1278072	ERX1349659	WGS	ERP014306
1076179	ERA565490	bioreactor metagenome	ILLUMINA	Illumina HiSeq 2500	ERR1278104	ERX1349691	WGS	ERP014306
410658	ERA567753	soil metagenome	ILLUMINA	Illumina MiSeq	ERR1294727	ERX1366074	WGS	ERP014389
749907	ERA568742	sediment metagenome	ILLUMINA	Illumina MiSeq	ERR1299104	ERX1370767	WGS	ERP014409
749907	ERA568742	sediment metagenome	ILLUMINA	Illumina MiSeq	ERR1299098	ERX1370761	WGS	ERP014409
749907	ERA568742	sediment metagenome	ILLUMINA	Illumina MiSeq	ERR1299099	ERX1370762	WGS	ERP014409
749907	ERA568742	sediment metagenome	ILLUMINA	Illumina MiSeq	ERR1299103	ERX1370766	WGS	ERP014409
749907	ERA568742	sediment metagenome	ILLUMINA	Illumina MiSeq	ERR1299102	ERX1370765	WGS	ERP014409
749907	ERA568742	sediment metagenome	ILLUMINA	Illumina MiSeq	ERR1299101	ERX1370764	WGS	ERP014409
749907	ERA568145	sediment metagenome	ILLUMINA	Illumina MiSeq	ERR1297422	ERX1368754	WGS	ERP014409
749907	ERA568742	sediment metagenome	ILLUMINA	Illumina MiSeq	ERR1299105	ERX1370768	WGS	ERP014409
749907	ERA568742	sediment metagenome	ILLUMINA	Illumina MiSeq	ERR1299097	ERX1370760	WGS	ERP014409
749907	ERA568742	sediment metagenome	ILLUMINA	Illumina MiSeq	ERR1299100	ERX1370763	WGS	ERP014409
749907	ERA587220	sediment metagenome	ILLUMINA	Illumina HiSeq 2000	ERR1333184	ERX1404776	WGS	ERP014654
749907	ERA587220	sediment metagenome	ILLUMINA	Illumina HiSeq 2000	ERR1333182	ERX1404774	WGS	ERP014654
749907	ERA587220	sediment metagenome	ILLUMINA	Illumina HiSeq 2000	ERR1333183	ERX1404775	WGS	ERP014654
749907	ERA587220	sediment metagenome	ILLUMINA	Illumina HiSeq 2000	ERR1333180	ERX1404772	WGS	ERP014654
749907	ERA587220	sediment metagenome	ILLUMINA	Illumina HiSeq 2000	ERR1333181	ERX1404773	WGS	ERP014654
408170	ERA610466	human gut metagenome	ILLUMINA	Illumina HiSeq 2500	ERR1382412	ERX1455192	WGS	ERP015317
408170	ERA610466	human gut metagenome	ILLUMINA	Illumina HiSeq 2500	ERR1384965	ERX1453532	WGS	ERP015317
408170	ERA610466	human gut metagenome	ILLUMINA	Illumina HiSeq 2500	ERR1385305	ERX1455467	WGS	ERP015317
408170	ERA610466	human gut metagenome	ILLUMINA	Illumina HiSeq 2500	ERR1384611	ERX1455169	WGS	ERP015317
408170	ERA610466	human gut metagenome	ILLUMINA	Illumina HiSeq 2500	ERR1384880	ERX1456066	WGS	ERP015317
408170	ERA610466	human gut metagenome	ILLUMINA	Illumina HiSeq 2500	ERR1383256	ERX1453549	WGS	ERP015317
408170	ERA610466	human gut metagenome	ILLUMINA	Illumina HiSeq 2500	ERR1382930	ERX1455935	WGS	ERP015317
408170	ERA610466	human gut metagenome	ILLUMINA	Illumina HiSeq 2500	ERR1383466	ERX1454795	WGS	ERP015317
408170	ERA610466	human gut metagenome	ILLUMINA	Illumina HiSeq 2500	ERR1384377	ERX1454530	WGS	ERP015317
408170	ERA610466	human gut metagenome	ILLUMINA	Illumina HiSeq 2500	ERR1383756	ERX1454172	WGS	ERP015317
527639	ERA670001	wastewater metagenome	ILLUMINA	Illumina MiSeq	ERR1513007	ERX1584034	WGS	ERP015410
527639	ERA670001	wastewater metagenome	ILLUMINA	Illumina MiSeq	ERR1513002	ERX1584029	WGS	ERP015410
527639	ERA669994	wastewater metagenome	ILLUMINA	Illumina MiSeq	ERR1512992	ERX1584019	WGS	ERP015410
527639	ERA673962	wastewater metagenome	ILLUMINA	Illumina MiSeq	ERR1525437	ERX1596343	WGS	ERP015410
527639	ERA669994	wastewater metagenome	ILLUMINA	Illumina MiSeq	ERR1512994	ERX1584021	WGS	ERP015410
527639	ERA670001	wastewater metagenome	ILLUMINA	Illumina MiSeq	ERR1513005	ERX1584032	WGS	ERP015410
527639	ERA673962	wastewater metagenome	ILLUMINA	Illumina MiSeq	ERR1525443	ERX1596349	WGS	ERP015410
527639	ERA669994	wastewater metagenome	ILLUMINA	Illumina MiSeq	ERR1512993	ERX1584020	WGS	ERP015410
527639	ERA673962	wastewater metagenome	ILLUMINA	Illumina MiSeq	ERR1525444	ERX1596350	WGS	ERP015410
527639	ERA669991	wastewater metagenome	ILLUMINA	Illumina MiSeq	ERR1512984	ERX1584011	WGS	ERP015410
527639	ERA625241	wastewater metagenome	ILLUMINA	Illumina HiSeq 2000	ERR1418127	ERX1488948	WGS	ERP015565
527639	ERA625241	wastewater metagenome	ILLUMINA	Illumina HiSeq 2000	ERR1418125	ERX1488946	WGS	ERP015565
527639	ERA625241	wastewater metagenome	ILLUMINA	Illumina HiSeq 2000	ERR1418129	ERX1488950	WGS	ERP015565
527639	ERA625241	wastewater metagenome	ILLUMINA	Illumina HiSeq 2000	ERR1418128	ERX1488949	WGS	ERP015565
527639	ERA625241	wastewater metagenome	ILLUMINA	Illumina HiSeq 2000	ERR1418132	ERX1488953	WGS	ERP015565
527639	ERA625241	wastewater metagenome	ILLUMINA	Illumina HiSeq 2000	ERR1418131	ERX1488952	WGS	ERP015565
527639	ERA625241	wastewater metagenome	ILLUMINA	Illumina HiSeq 2000	ERR1418130	ERX1488951	WGS	ERP015565
527639	ERA625241	wastewater metagenome	ILLUMINA	Illumina HiSeq 2000	ERR1418126	ERX1488947	WGS	ERP015565
527639	ERA625241	wastewater metagenome	ILLUMINA	Illumina HiSeq 2000	ERR1418134	ERX1488955	WGS	ERP015565
527639	ERA625241	wastewater metagenome	ILLUMINA	Illumina HiSeq 2000	ERR1418124	ERX1488945	WGS	ERP015565
408172	ERA818313	marine metagenome	ILLUMINA	Illumina MiSeq	ERR1855258	ERX1917158	WGS	ERP015773
1561972	ERA626179	seawater metagenome	ILLUMINA	Illumina MiSeq	ERR1424903	ERX1495485	WGS	ERP015773
408172	ERA818313	marine metagenome	ILLUMINA	Illumina MiSeq	ERR1855259	ERX1917159	WGS	ERP015773
1561972	ERA626179	seawater metagenome	ILLUMINA	Illumina MiSeq	ERR1424900	ERX1495482	WGS	ERP015773
408172	ERA818313	marine metagenome	ILLUMINA	Illumina MiSeq	ERR1855291	ERX1917191	WGS	ERP015773
1561972	ERA626179	seawater metagenome	ILLUMINA	Illumina MiSeq	ERR1424908	ERX1495490	WGS	ERP015773
408172	ERA818313	marine metagenome	ILLUMINA	Illumina MiSeq	ERR1855262	ERX1917162	WGS	ERP015773
1561972	ERA626179	seawater metagenome	ILLUMINA	Illumina MiSeq	ERR1424910	ERX1495492	WGS	ERP015773
408172	ERA818313	marine metagenome	ILLUMINA	Illumina MiSeq	ERR1855267	ERX1917167	WGS	ERP015773
1561972	ERA626179	seawater metagenome	ILLUMINA	Illumina MiSeq	ERR1424901	ERX1495483	WGS	ERP015773
408172	ERA818313	marine metagenome	ILLUMINA	Illumina MiSeq	ERR1855261	ERX1917161	WGS	ERP015773
1561972	ERA626179	seawater metagenome	ILLUMINA	Illumina MiSeq	ERR1424907	ERX1495489	WGS	ERP015773
408172	ERA818313	marine metagenome	ILLUMINA	Illumina MiSeq	ERR1855290	ERX1917190	WGS	ERP015773
1561972	ERA626179	seawater metagenome	ILLUMINA	Illumina MiSeq	ERR1424904	ERX1495486	WGS	ERP015773
408172	ERA818313	marine metagenome	ILLUMINA	Illumina MiSeq	ERR1855289	ERX1917189	WGS	ERP015773
1561972	ERA626179	seawater metagenome	ILLUMINA	Illumina MiSeq	ERR1424906	ERX1495488	WGS	ERP015773
408172	ERA818313	marine metagenome	ILLUMINA	Illumina MiSeq	ERR1855284	ERX1917184	WGS	ERP015773
1561972	ERA626179	seawater metagenome	ILLUMINA	Illumina MiSeq	ERR1424909	ERX1495491	WGS	ERP015773
1561972	ERA626179	seawater metagenome	ILLUMINA	Illumina MiSeq	ERR1424905	ERX1495487	WGS	ERP015773
408172	ERA818313	marine metagenome	ILLUMINA	Illumina MiSeq	ERR1855272	ERX1917172	WGS	ERP015773
556182	ERA763476	freshwater sediment metagenome	ILLUMINA	NextSeq 500	ERR1725848	ERX1795833	WGS	ERP016063
556182	ERA763406	freshwater sediment metagenome	ILLUMINA	NextSeq 500	ERR1725798	ERX1795761	WGS	ERP016063
556182	ERA763476	freshwater sediment metagenome	ILLUMINA	NextSeq 500	ERR1725849	ERX1795834	WGS	ERP016063
556182	ERA758301	freshwater sediment metagenome	ILLUMINA	NextSeq 500	ERR1725642	ERX1795605	WGS	ERP016063
749907	ERA686396	sediment metagenome	ILLUMINA	Illumina HiSeq 2500	ERR1560106	ERX1630862	WGS	ERP016137
749907	ERA686396	sediment metagenome	ILLUMINA	Illumina HiSeq 2500	ERR1560104	ERX1630860	WGS	ERP016137
749907	ERA686396	sediment metagenome	ILLUMINA	Illumina HiSeq 2500	ERR1560096	ERX1630852	WGS	ERP016137
749907	ERA686396	sediment metagenome	ILLUMINA	Illumina HiSeq 2500	ERR1560099	ERX1630855	WGS	ERP016137
749907	ERA686337	sediment metagenome	ILLUMINA	Illumina HiSeq 2500	ERR1560025	ERX1630781	WGS	ERP016137
749907	ERA686396	sediment metagenome	ILLUMINA	Illumina HiSeq 2500	ERR1560103	ERX1630859	WGS	ERP016137
749907	ERA686396	sediment metagenome	ILLUMINA	Illumina HiSeq 2500	ERR1560098	ERX1630854	WGS	ERP016137
749907	ERA686396	sediment metagenome	ILLUMINA	Illumina HiSeq 2500	ERR1560101	ERX1630857	WGS	ERP016137
749907	ERA686337	sediment metagenome	ILLUMINA	Illumina HiSeq 2500	ERR1560022	ERX1630778	WGS	ERP016137
749907	ERA686337	sediment metagenome	ILLUMINA	Illumina HiSeq 2500	ERR1560019	ERX1630775	WGS	ERP016137
1723648	ERA672257	cave metagenome	ILLUMINA	Illumina MiSeq	ERR1514432	ERX1585451	WGS	ERP016338
1723648	ERA672257	cave metagenome	ILLUMINA	Illumina MiSeq	ERR1514431	ERX1585450	WGS	ERP016338
1723648	ERA672257	cave metagenome	ILLUMINA	Illumina MiSeq	ERR1514433	ERX1585452	WGS	ERP016338
1549733	ERA674154	jellyfish metagenome	ILLUMINA	Illumina MiSeq	ERR1529709	ERX1600601	WGS	ERP016452
1549733	ERA674154	jellyfish metagenome	ILLUMINA	Illumina MiSeq	ERR1529708	ERX1600600	WGS	ERP016452
1549733	ERA674154	jellyfish metagenome	ILLUMINA	Illumina MiSeq	ERR1529707	ERX1600599	WGS	ERP016452
1549733	ERA674154	jellyfish metagenome	ILLUMINA	Illumina MiSeq	ERR1529706	ERX1600598	WGS	ERP016452
749906	ERA675994	gut metagenome	ILLUMINA	Illumina HiSeq 2000	ERR1539497	ERX1610273	WGS	ERP016524
749906	ERA675994	gut metagenome	ILLUMINA	Illumina HiSeq 2000	ERR1539433	ERX1610364	WGS	ERP016524
749906	ERA675994	gut metagenome	ILLUMINA	Illumina HiSeq 2000	ERR1539566	ERX1610291	WGS	ERP016524
749906	ERA675994	gut metagenome	ILLUMINA	Illumina HiSeq 2000	ERR1539604	ERX1610176	WGS	ERP016524
749906	ERA675994	gut metagenome	ILLUMINA	Illumina HiSeq 2000	ERR1539419	ERX1610346	WGS	ERP016524
749906	ERA675994	gut metagenome	ILLUMINA	Illumina HiSeq 2000	ERR1539615	ERX1610337	WGS	ERP016524
749906	ERA675994	gut metagenome	ILLUMINA	Illumina HiSeq 2000	ERR1539396	ERX1610110	WGS	ERP016524
749906	ERA675994	gut metagenome	ILLUMINA	Illumina HiSeq 2000	ERR1539362	ERX1610174	WGS	ERP016524
749906	ERA675994	gut metagenome	ILLUMINA	Illumina HiSeq 2000	ERR1539584	ERX1610368	WGS	ERP016524
749906	ERA675994	gut metagenome	ILLUMINA	Illumina HiSeq 2000	ERR1539624	ERX1610318	WGS	ERP016524
1861841	ERA678362	feces metagenome	ILLUMINA	Illumina HiSeq 2000	ERR1549323	ERX1620093	WGS	ERP016615
1861841	ERA678354	feces metagenome	ILLUMINA	Illumina HiSeq 2000	ERR1549320	ERX1620090	WGS	ERP016615
1861841	ERA678359	feces metagenome	ILLUMINA	Illumina HiSeq 2000	ERR1549321	ERX1620091	WGS	ERP016615
408170	ERA688177	human gut metagenome	ILLUMINA	Illumina HiSeq 2000	ERR1578645	ERX1649401	WGS	ERP016813
408170	ERA688177	human gut metagenome	ILLUMINA	Illumina HiSeq 2000	ERR1578668	ERX1649424	WGS	ERP016813
408170	ERA688177	human gut metagenome	ILLUMINA	Illumina HiSeq 2000	ERR1578679	ERX1649435	WGS	ERP016813
408170	ERA688177	human gut metagenome	ILLUMINA	Illumina HiSeq 2000	ERR1578620	ERX1649376	WGS	ERP016813
408170	ERA688177	human gut metagenome	ILLUMINA	Illumina HiSeq 2000	ERR1578663	ERX1649419	WGS	ERP016813
408170	ERA688177	human gut metagenome	ILLUMINA	Illumina HiSeq 2000	ERR1578664	ERX1649420	WGS	ERP016813
408170	ERA688177	human gut metagenome	ILLUMINA	Illumina HiSeq 2000	ERR1578702	ERX1649458	WGS	ERP016813
408170	ERA688177	human gut metagenome	ILLUMINA	Illumina HiSeq 2000	ERR1578686	ERX1649442	WGS	ERP016813
408170	ERA688177	human gut metagenome	ILLUMINA	Illumina HiSeq 2000	ERR1578642	ERX1649398	WGS	ERP016813
408170	ERA688177	human gut metagenome	ILLUMINA	Illumina HiSeq 2000	ERR1578704	ERX1649460	WGS	ERP016813
408170	ERA701286	human gut metagenome	ILLUMINA	Illumina HiSeq 2000	ERR1620345	ERX1690710	WGS	ERP017091
408170	ERA701286	human gut metagenome	ILLUMINA	Illumina HiSeq 2000	ERR1620325	ERX1690690	WGS	ERP017091
408170	ERA701286	human gut metagenome	ILLUMINA	Illumina HiSeq 2000	ERR1620348	ERX1690713	WGS	ERP017091
408170	ERA701286	human gut metagenome	ILLUMINA	Illumina HiSeq 2000	ERR1620336	ERX1690701	WGS	ERP017091
408170	ERA701286	human gut metagenome	ILLUMINA	Illumina HiSeq 2000	ERR1620277	ERX1690642	WGS	ERP017091
408170	ERA701286	human gut metagenome	ILLUMINA	Illumina HiSeq 2000	ERR1620315	ERX1690680	WGS	ERP017091
408170	ERA701286	human gut metagenome	ILLUMINA	Illumina HiSeq 2000	ERR1620257	ERX1690622	WGS	ERP017091
408170	ERA701286	human gut metagenome	ILLUMINA	Illumina HiSeq 2000	ERR1620288	ERX1690653	WGS	ERP017091
408170	ERA701286	human gut metagenome	ILLUMINA	Illumina HiSeq 2000	ERR1620320	ERX1690685	WGS	ERP017091
408170	ERA701286	human gut metagenome	ILLUMINA	Illumina HiSeq 2000	ERR1620271	ERX1690636	WGS	ERP017091
408170	ERA872009	human gut metagenome	ILLUMINA	Illumina HiSeq 2500	ERR1913089	ERX1973666	WGS	ERP019674
408170	ERA872009	human gut metagenome	ILLUMINA	Illumina HiSeq 2500	ERR1912995	ERX1973572	WGS	ERP019674
408170	ERA872009	human gut metagenome	ILLUMINA	Illumina HiSeq 2500	ERR1912979	ERX1973556	WGS	ERP019674
408170	ERA872009	human gut metagenome	ILLUMINA	Illumina HiSeq 2500	ERR1913109	ERX1973686	WGS	ERP019674
408170	ERA872009	human gut metagenome	ILLUMINA	Illumina HiSeq 2500	ERR1913093	ERX1973670	WGS	ERP019674
408170	ERA872009	human gut metagenome	ILLUMINA	Illumina HiSeq 2500	ERR1912996	ERX1973573	WGS	ERP019674
408170	ERA872009	human gut metagenome	ILLUMINA	Illumina HiSeq 2500	ERR1913013	ERX1973590	WGS	ERP019674
408170	ERA872009	human gut metagenome	ILLUMINA	Illumina HiSeq 2500	ERR1912999	ERX1973576	WGS	ERP019674
408170	ERA872009	human gut metagenome	ILLUMINA	Illumina HiSeq 2500	ERR1913042	ERX1973619	WGS	ERP019674
408170	ERA872009	human gut metagenome	ILLUMINA	Illumina HiSeq 2500	ERR1913124	ERX1973701	WGS	ERP019674
408170	ERA763693	human gut metagenome	ILLUMINA	Illumina HiSeq 2500	ERR1730278	ERX1800206	WGS	ERP019800
408170	ERA763693	human gut metagenome	ILLUMINA	Illumina HiSeq 2500	ERR1730281	ERX1800209	WGS	ERP019800
408170	ERA763693	human gut metagenome	ILLUMINA	Illumina HiSeq 2500	ERR1730262	ERX1800190	WGS	ERP019800
408170	ERA763693	human gut metagenome	ILLUMINA	Illumina HiSeq 2500	ERR1730280	ERX1800208	WGS	ERP019800
408170	ERA763693	human gut metagenome	ILLUMINA	Illumina HiSeq 2500	ERR1730269	ERX1800197	WGS	ERP019800
408170	ERA763693	human gut metagenome	ILLUMINA	Illumina HiSeq 2500	ERR1730257	ERX1800185	WGS	ERP019800
408170	ERA763693	human gut metagenome	ILLUMINA	Illumina HiSeq 2500	ERR1730271	ERX1800199	WGS	ERP019800
408170	ERA763693	human gut metagenome	ILLUMINA	Illumina HiSeq 2500	ERR1730272	ERX1800200	WGS	ERP019800
408170	ERA763693	human gut metagenome	ILLUMINA	Illumina HiSeq 2500	ERR1730277	ERX1800205	WGS	ERP019800
408170	ERA763693	human gut metagenome	ILLUMINA	Illumina HiSeq 2500	ERR1730283	ERX1800211	WGS	ERP019800
646099	ERA782479	human metagenome	ILLUMINA	Illumina HiSeq 2500	ERR1769196	ERX1834731	WGS	ERP020506
646099	ERA782479	human metagenome	ILLUMINA	Illumina HiSeq 2500	ERR1769198	ERX1834733	WGS	ERP020506
646099	ERA782479	human metagenome	ILLUMINA	Illumina HiSeq 2500	ERR1769187	ERX1834722	WGS	ERP020506
646099	ERA782479	human metagenome	ILLUMINA	Illumina HiSeq 2500	ERR1769190	ERX1834725	WGS	ERP020506
646099	ERA782479	human metagenome	ILLUMINA	Illumina HiSeq 2500	ERR1769188	ERX1834723	WGS	ERP020506
646099	ERA782479	human metagenome	ILLUMINA	Illumina HiSeq 2500	ERR1769192	ERX1834727	WGS	ERP020506
646099	ERA782479	human metagenome	ILLUMINA	Illumina HiSeq 2500	ERR1769195	ERX1834730	WGS	ERP020506
646099	ERA782479	human metagenome	ILLUMINA	Illumina HiSeq 2500	ERR1769191	ERX1834726	WGS	ERP020506
646099	ERA782479	human metagenome	ILLUMINA	Illumina HiSeq 2500	ERR1769194	ERX1834729	WGS	ERP020506
646099	ERA782479	human metagenome	ILLUMINA	Illumina HiSeq 2500	ERR1769197	ERX1834732	WGS	ERP020506
749907	ERA846168	sediment metagenome	ILLUMINA	Illumina HiSeq 2500	ERR1883595	ERX1944096	WGS	ERP020575
749907	ERA846168	sediment metagenome	ILLUMINA	Illumina HiSeq 2500	ERR1883412	ERX1943913	WGS	ERP020575
749907	ERA846168	sediment metagenome	ILLUMINA	Illumina HiSeq 2500	ERR1883691	ERX1944192	WGS	ERP020575
749907	ERA846168	sediment metagenome	ILLUMINA	Illumina HiSeq 2500	ERR1883755	ERX1944256	WGS	ERP020575
749907	ERA846168	sediment metagenome	ILLUMINA	Illumina HiSeq 2500	ERR1883534	ERX1944035	WGS	ERP020575
749907	ERA846168	sediment metagenome	ILLUMINA	Illumina HiSeq 2500	ERR1883793	ERX1944294	WGS	ERP020575
749907	ERA846168	sediment metagenome	ILLUMINA	Illumina HiSeq 2500	ERR1883803	ERX1944304	WGS	ERP020575
749907	ERA846168	sediment metagenome	ILLUMINA	Illumina HiSeq 2500	ERR1883630	ERX1944131	WGS	ERP020575
749907	ERA846168	sediment metagenome	ILLUMINA	Illumina HiSeq 2500	ERR1883757	ERX1944258	WGS	ERP020575
749907	ERA846168	sediment metagenome	ILLUMINA	Illumina HiSeq 2500	ERR1883759	ERX1944260	WGS	ERP020575
749907	ERA797839	sediment metagenome	ILLUMINA	Illumina HiSeq 2500	ERR1811640	ERX1874667	WGS	ERP021219
749907	ERA797839	sediment metagenome	ILLUMINA	Illumina HiSeq 2500	ERR1811636	ERX1874663	WGS	ERP021219
749907	ERA797839	sediment metagenome	ILLUMINA	Illumina HiSeq 2500	ERR1811624	ERX1874651	WGS	ERP021219
749907	ERA797839	sediment metagenome	ILLUMINA	Illumina HiSeq 2500	ERR1811637	ERX1874664	WGS	ERP021219
749907	ERA797839	sediment metagenome	ILLUMINA	Illumina HiSeq 2500	ERR1811657	ERX1874684	WGS	ERP021219
749907	ERA797839	sediment metagenome	ILLUMINA	Illumina HiSeq 2500	ERR1811628	ERX1874655	WGS	ERP021219
749907	ERA797839	sediment metagenome	ILLUMINA	Illumina HiSeq 2500	ERR1811659	ERX1874686	WGS	ERP021219
749907	ERA797839	sediment metagenome	ILLUMINA	Illumina HiSeq 2500	ERR1811658	ERX1874685	WGS	ERP021219
749907	ERA797839	sediment metagenome	ILLUMINA	Illumina HiSeq 2500	ERR1811634	ERX1874661	WGS	ERP021219
749907	ERA797839	sediment metagenome	ILLUMINA	Illumina HiSeq 2500	ERR1811656	ERX1874683	WGS	ERP021219
1154581	ERA829311	food fermentation metagenome	ILLUMINA	Illumina HiSeq 2500	ERR1869527	ERX1930050	WGS	ERP021911
1154581	ERA829311	food fermentation metagenome	ILLUMINA	Illumina HiSeq 2500	ERR1869526	ERX1930049	WGS	ERP021911
1154581	ERA829311	food fermentation metagenome	ILLUMINA	Illumina HiSeq 2500	ERR1869529	ERX1930052	WGS	ERP021911
1154581	ERA829311	food fermentation metagenome	ILLUMINA	Illumina HiSeq 2500	ERR1869530	ERX1930053	WGS	ERP021911
1154581	ERA829311	food fermentation metagenome	ILLUMINA	Illumina HiSeq 2500	ERR1869528	ERX1930051	WGS	ERP021911
1326787	ERA836700	fermentation metagenome	ILLUMINA	Illumina MiSeq	ERR1878622	ERX1939147	WGS	ERP022010
1326787	ERA836700	fermentation metagenome	ILLUMINA	Illumina MiSeq	ERR1878619	ERX1939144	WGS	ERP022010
1326787	ERA836700	fermentation metagenome	ILLUMINA	Illumina MiSeq	ERR1878621	ERX1939146	WGS	ERP022010
1326787	ERA836700	fermentation metagenome	ILLUMINA	Illumina MiSeq	ERR1878620	ERX1939145	WGS	ERP022010
1326787	ERA836700	fermentation metagenome	ILLUMINA	Illumina MiSeq	ERR1878623	ERX1939148	WGS	ERP022010
1326787	ERA836700	fermentation metagenome	ILLUMINA	Illumina MiSeq	ERR1878624	ERX1939149	WGS	ERP022010
749907	ERA900594	sediment metagenome	ILLUMINA	Illumina HiSeq 2500	ERR1951258	ERX2016854	WGS	ERP022745
749907	ERA900594	sediment metagenome	ILLUMINA	Illumina HiSeq 2500	ERR1951253	ERX2016849	WGS	ERP022745
749907	ERA900594	sediment metagenome	ILLUMINA	Illumina HiSeq 2500	ERR1951257	ERX2016853	WGS	ERP022745
749907	ERA900594	sediment metagenome	ILLUMINA	Illumina HiSeq 2500	ERR1951256	ERX2016852	WGS	ERP022745
749907	ERA900594	sediment metagenome	ILLUMINA	Illumina HiSeq 2500	ERR1951252	ERX2016848	WGS	ERP022745
749907	ERA900594	sediment metagenome	ILLUMINA	Illumina HiSeq 2500	ERR1951251	ERX2016847	WGS	ERP022745
749907	ERA900594	sediment metagenome	ILLUMINA	Illumina HiSeq 2500	ERR1951254	ERX2016850	WGS	ERP022745
749907	ERA900594	sediment metagenome	ILLUMINA	Illumina HiSeq 2500	ERR1951255	ERX2016851	WGS	ERP022745
749907	ERA900594	sediment metagenome	ILLUMINA	Illumina HiSeq 2500	ERR1951250	ERX2016846	WGS	ERP022745
410658	ERA912527	soil metagenome	ILLUMINA	Illumina HiSeq 2000	ERR1960513	ERX2023417	WGS	ERP022944
410658	ERA912527	soil metagenome	ILLUMINA	Illumina HiSeq 2000	ERR1960506	ERX2023410	WGS	ERP022944
410658	ERA912527	soil metagenome	ILLUMINA	Illumina HiSeq 2000	ERR1960511	ERX2023415	WGS	ERP022944
410658	ERA912527	soil metagenome	ILLUMINA	Illumina HiSeq 2000	ERR1960509	ERX2023413	WGS	ERP022944
410658	ERA912527	soil metagenome	ILLUMINA	Illumina HiSeq 2000	ERR1960501	ERX2023405	WGS	ERP022944
410658	ERA912527	soil metagenome	ILLUMINA	Illumina HiSeq 2000	ERR1960508	ERX2023412	WGS	ERP022944
410658	ERA912527	soil metagenome	ILLUMINA	Illumina HiSeq 2000	ERR1960510	ERX2023414	WGS	ERP022944
410658	ERA912527	soil metagenome	ILLUMINA	Illumina HiSeq 2000	ERR1960514	ERX2023418	WGS	ERP022944
410658	ERA912527	soil metagenome	ILLUMINA	Illumina HiSeq 2000	ERR1960500	ERX2023404	WGS	ERP022944
410658	ERA912527	soil metagenome	ILLUMINA	Illumina HiSeq 2000	ERR1960515	ERX2023419	WGS	ERP022944
408169	ERA953833	metagenomes	ILLUMINA	NextSeq 500	ERR2001757	ERX2061626	WGS	ERP023337
1070528	ERA953988	viral metagenome	ILLUMINA	Illumina MiSeq	ERR2002983	ERX2062852	WGS	ERP023448
1070528	ERA953988	viral metagenome	ILLUMINA	Illumina MiSeq	ERR2002981	ERX2062850	WGS	ERP023448
1070528	ERA953988	viral metagenome	ILLUMINA	Illumina MiSeq	ERR2002982	ERX2062851	WGS	ERP023448
1070528	ERA953988	viral metagenome	ILLUMINA	Illumina MiSeq	ERR2002980	ERX2062849	WGS	ERP023448
718289	ERA966074	biogas fermenter metagenome	ILLUMINA	Illumina MiSeq	ERR2019980	ERX2079227	WGS	ERP023497
718289	ERA966074	biogas fermenter metagenome	ILLUMINA	Illumina MiSeq	ERR2019981	ERX2079228	WGS	ERP023497
718289	ERA966074	biogas fermenter metagenome	ILLUMINA	Illumina MiSeq	ERR2019978	ERX2079225	WGS	ERP023497
718289	ERA966074	biogas fermenter metagenome	ILLUMINA	Illumina MiSeq	ERR2019982	ERX2079229	WGS	ERP023497
718289	ERA966074	biogas fermenter metagenome	ILLUMINA	Illumina MiSeq	ERR2019979	ERX2079226	WGS	ERP023497
1774142	ERA979342	human eye metagenome	ILLUMINA	Illumina MiSeq	ERR2041200	ERX2100257	WGS	ERP023760
1774142	ERA979342	human eye metagenome	ILLUMINA	Illumina MiSeq	ERR2041204	ERX2100261	WGS	ERP023760
1774142	ERA979342	human eye metagenome	ILLUMINA	Illumina MiSeq	ERR2041221	ERX2100278	WGS	ERP023760
1774142	ERA979342	human eye metagenome	ILLUMINA	Illumina MiSeq	ERR2041253	ERX2100310	WGS	ERP023760
1774142	ERA979342	human eye metagenome	ILLUMINA	Illumina MiSeq	ERR2041250	ERX2100307	WGS	ERP023760
1774142	ERA979342	human eye metagenome	ILLUMINA	Illumina MiSeq	ERR2041216	ERX2100273	WGS	ERP023760
1774142	ERA979342	human eye metagenome	ILLUMINA	Illumina MiSeq	ERR2041227	ERX2100284	WGS	ERP023760
1774142	ERA979342	human eye metagenome	ILLUMINA	Illumina MiSeq	ERR2041203	ERX2100260	WGS	ERP023760
1774142	ERA979342	human eye metagenome	ILLUMINA	Illumina MiSeq	ERR2041210	ERX2100267	WGS	ERP023760
1774142	ERA979342	human eye metagenome	ILLUMINA	Illumina MiSeq	ERR2041243	ERX2100300	WGS	ERP023760
408170	ERA965850	human gut metagenome	ILLUMINA	Illumina HiSeq 2000	ERR2017742	ERX2077324	WGS	ERP023788
408170	ERA965850	human gut metagenome	ILLUMINA	Illumina HiSeq 2000	ERR2017760	ERX2077342	WGS	ERP023788
408170	ERA965850	human gut metagenome	ILLUMINA	Illumina HiSeq 2000	ERR2017697	ERX2077279	WGS	ERP023788
408170	ERA965850	human gut metagenome	ILLUMINA	Illumina HiSeq 2000	ERR2017587	ERX2077169	WGS	ERP023788
408170	ERA965850	human gut metagenome	ILLUMINA	Illumina HiSeq 2000	ERR2017438	ERX2077020	WGS	ERP023788
408170	ERA965850	human gut metagenome	ILLUMINA	Illumina HiSeq 2000	ERR2017563	ERX2077145	WGS	ERP023788
408170	ERA965850	human gut metagenome	ILLUMINA	Illumina HiSeq 2000	ERR2017423	ERX2077005	WGS	ERP023788
408170	ERA965850	human gut metagenome	ILLUMINA	Illumina HiSeq 2000	ERR2017574	ERX2077156	WGS	ERP023788
408170	ERA965850	human gut metagenome	ILLUMINA	Illumina HiSeq 2000	ERR2017539	ERX2077121	WGS	ERP023788
408170	ERA965850	human gut metagenome	ILLUMINA	Illumina HiSeq 2000	ERR2017666	ERX2077248	WGS	ERP023788
749906	ERA978355	gut metagenome	ILLUMINA	Illumina MiSeq	ERR2036076	ERX2095133	WGS	ERP024125
749906	ERA978355	gut metagenome	ILLUMINA	Illumina MiSeq	ERR2036069	ERX2095126	WGS	ERP024125
749906	ERA978355	gut metagenome	ILLUMINA	Illumina MiSeq	ERR2036068	ERX2095125	WGS	ERP024125
749906	ERA978355	gut metagenome	ILLUMINA	Illumina MiSeq	ERR2036071	ERX2095128	WGS	ERP024125
749906	ERA978355	gut metagenome	ILLUMINA	Illumina MiSeq	ERR2036077	ERX2095134	WGS	ERP024125
749906	ERA978355	gut metagenome	ILLUMINA	Illumina MiSeq	ERR2036074	ERX2095131	WGS	ERP024125
749906	ERA978355	gut metagenome	ILLUMINA	Illumina MiSeq	ERR2036066	ERX2095123	WGS	ERP024125
749906	ERA978355	gut metagenome	ILLUMINA	Illumina MiSeq	ERR2036073	ERX2095130	WGS	ERP024125
749906	ERA978355	gut metagenome	ILLUMINA	Illumina MiSeq	ERR2036072	ERX2095129	WGS	ERP024125
749906	ERA978355	gut metagenome	ILLUMINA	Illumina MiSeq	ERR2036075	ERX2095132	WGS	ERP024125
410658	ERA990443	soil metagenome	ILLUMINA	Illumina MiSeq	ERR2097169	ERX2154402	WGS	ERP024522
410658	ERA990443	soil metagenome	ILLUMINA	Illumina MiSeq	ERR2097167	ERX2154400	WGS	ERP024522
410658	ERA990443	soil metagenome	ILLUMINA	Illumina MiSeq	ERR2097164	ERX2154397	WGS	ERP024522
410658	ERA990443	soil metagenome	ILLUMINA	Illumina MiSeq	ERR2097171	ERX2154404	WGS	ERP024522
410658	ERA990443	soil metagenome	ILLUMINA	Illumina MiSeq	ERR2097170	ERX2154403	WGS	ERP024522
410658	ERA990443	soil metagenome	ILLUMINA	Illumina MiSeq	ERR2097163	ERX2154396	WGS	ERP024522
410658	ERA990443	soil metagenome	ILLUMINA	Illumina MiSeq	ERR2097168	ERX2154401	WGS	ERP024522
410658	ERA990443	soil metagenome	ILLUMINA	Illumina MiSeq	ERR2097166	ERX2154399	WGS	ERP024522
410658	ERA990443	soil metagenome	ILLUMINA	Illumina MiSeq	ERR2097165	ERX2154398	WGS	ERP024522
410661	DRA001238	mouse gut metagenome	ILLUMINA	Illumina HiSeq 2000	DRR014734	DRX013254	WGS	PRJDB1459
410661	DRA001240	mouse gut metagenome	ILLUMINA	Illumina HiSeq 2000	DRR014782	DRX013302	WGS	PRJDB1460
410661	DRA001241	mouse gut metagenome	ILLUMINA	Illumina HiSeq 2000	DRR014783	DRX013303	WGS	PRJDB1461
410661	DRA001242	mouse gut metagenome	ILLUMINA	Illumina HiSeq 2000	DRR014784	DRX013304	WGS	PRJDB1462
410661	DRA001243	mouse gut metagenome	ILLUMINA	Illumina HiSeq 2000	DRR014785	DRX013305	WGS	PRJDB1463
410661	DRA001244	mouse gut metagenome	ILLUMINA	Illumina HiSeq 2000	DRR014786	DRX013306	WGS	PRJDB1464
1234904	DRA002289	insect metagenome	ILLUMINA	Illumina HiSeq 2000	DRR019499	DRX017652	WGS	PRJDB1602
410657	DRA001173	ecological metagenomes	ILLUMINA	Illumina HiSeq 2000	DRR014189	DRX012720	WGS	PRJDB2568
410657	DRA001173	ecological metagenomes	ILLUMINA	Illumina HiSeq 2000	DRR014187	DRX012718	WGS	PRJDB2568
410657	DRA001173	ecological metagenomes	ILLUMINA	Illumina HiSeq 2000	DRR014191	DRX012722	WGS	PRJDB2568
410657	DRA001173	ecological metagenomes	ILLUMINA	Illumina HiSeq 2000	DRR014188	DRX012719	WGS	PRJDB2568
410657	DRA001173	ecological metagenomes	ILLUMINA	Illumina HiSeq 2000	DRR014190	DRX012721	WGS	PRJDB2568
646099	DRA000973	human metagenome	ILLUMINA	Illumina MiSeq	DRR008468	DRX007654	WGS	PRJDB2687
646099	DRA000973	human metagenome	ILLUMINA	Illumina MiSeq	DRR008467	DRX007653	WGS	PRJDB2687
646099	DRA000973	human metagenome	ILLUMINA	Illumina MiSeq	DRR008468	DRX007654	WGS	PRJDB2688
646099	DRA000973	human metagenome	ILLUMINA	Illumina MiSeq	DRR008467	DRX007653	WGS	PRJDB2688
749906	DRA002536	gut metagenome	ILLUMINA	Illumina MiSeq	DRR023157	DRX021211	WGS	PRJDB3161
749906	DRA002536	gut metagenome	ILLUMINA	Illumina MiSeq	DRR023161	DRX021215	WGS	PRJDB3161
749906	DRA002536	gut metagenome	ILLUMINA	Illumina MiSeq	DRR023172	DRX021226	WGS	PRJDB3161
749906	DRA002536	gut metagenome	ILLUMINA	Illumina MiSeq	DRR023170	DRX021224	WGS	PRJDB3161
749906	DRA002536	gut metagenome	ILLUMINA	Illumina MiSeq	DRR023160	DRX021214	WGS	PRJDB3161
749906	DRA002536	gut metagenome	ILLUMINA	Illumina MiSeq	DRR023159	DRX021213	WGS	PRJDB3161
749906	DRA002536	gut metagenome	ILLUMINA	Illumina MiSeq	DRR023166	DRX021220	WGS	PRJDB3161
749906	DRA002536	gut metagenome	ILLUMINA	Illumina MiSeq	DRR023178	DRX021232	WGS	PRJDB3161
749906	DRA002536	gut metagenome	ILLUMINA	Illumina MiSeq	DRR023168	DRX021222	WGS	PRJDB3161
749906	DRA002536	gut metagenome	ILLUMINA	Illumina MiSeq	DRR023164	DRX021218	WGS	PRJDB3161
444079	DRA002843	fossil metagenome	ILLUMINA	Illumina MiSeq	DRR027577	DRX025172	WGS	PRJDB3255
444079	DRA002843	fossil metagenome	ILLUMINA	Illumina MiSeq	DRR027578	DRX025173	WGS	PRJDB3255
444079	DRA002843	fossil metagenome	ILLUMINA	Illumina MiSeq	DRR027585	DRX025180	WGS	PRJDB3255
444079	DRA002843	fossil metagenome	ILLUMINA	Illumina MiSeq	DRR027590	DRX025185	WGS	PRJDB3255
444079	DRA002843	fossil metagenome	ILLUMINA	Illumina MiSeq	DRR027581	DRX025176	WGS	PRJDB3255
444079	DRA002843	fossil metagenome	ILLUMINA	Illumina MiSeq	DRR027584	DRX025179	WGS	PRJDB3255
444079	DRA002843	fossil metagenome	ILLUMINA	Illumina MiSeq	DRR027591	DRX025186	WGS	PRJDB3255
444079	DRA002843	fossil metagenome	ILLUMINA	Illumina MiSeq	DRR027576	DRX025171	WGS	PRJDB3255
444079	DRA002843	fossil metagenome	ILLUMINA	Illumina MiSeq	DRR027579	DRX025174	WGS	PRJDB3255
444079	DRA002843	fossil metagenome	ILLUMINA	Illumina MiSeq	DRR027583	DRX025178	WGS	PRJDB3255
1510822	DRA002736	pig gut metagenome	ILLUMINA	Illumina HiSeq 2500	DRR025074	DRX022735	WGS	PRJDB3293
1510822	DRA002737	pig gut metagenome	ILLUMINA	Illumina HiSeq 2500	DRR025075	DRX022736	WGS	PRJDB3293
1510822	DRA002734	pig gut metagenome	ILLUMINA	Illumina HiSeq 2500	DRR025072	DRX022733	WGS	PRJDB3293
1510822	DRA002733	pig gut metagenome	ILLUMINA	Illumina HiSeq 2500	DRR025071	DRX022732	WGS	PRJDB3293
1510822	DRA002732	pig gut metagenome	ILLUMINA	Illumina HiSeq 2500	DRR025070	DRX022731	WGS	PRJDB3293
1510822	DRA002735	pig gut metagenome	ILLUMINA	Illumina HiSeq 2500	DRR025073	DRX022734	WGS	PRJDB3293
408170	DRA003827	human gut metagenome	ILLUMINA	Illumina MiSeq	DRR042604	DRX038238	WGS	PRJDB3601
408170	DRA003827	human gut metagenome	ILLUMINA	Illumina MiSeq	DRR042573	DRX038207	WGS	PRJDB3601
408170	DRA003827	human gut metagenome	ILLUMINA	Illumina MiSeq	DRR042480	DRX038114	WGS	PRJDB3601
408170	DRA003827	human gut metagenome	ILLUMINA	Illumina MiSeq	DRR042419	DRX038053	WGS	PRJDB3601
408170	DRA003827	human gut metagenome	ILLUMINA	Illumina MiSeq	DRR042547	DRX038181	WGS	PRJDB3601
408170	DRA003827	human gut metagenome	ILLUMINA	Illumina MiSeq	DRR042462	DRX038096	WGS	PRJDB3601
408170	DRA003827	human gut metagenome	ILLUMINA	Illumina MiSeq	DRR042440	DRX038074	WGS	PRJDB3601
408170	DRA003827	human gut metagenome	ILLUMINA	Illumina MiSeq	DRR042659	DRX038293	WGS	PRJDB3601
408170	DRA003827	human gut metagenome	ILLUMINA	Illumina MiSeq	DRR042492	DRX038126	WGS	PRJDB3601
408170	DRA003827	human gut metagenome	ILLUMINA	Illumina MiSeq	DRR042346	DRX037980	WGS	PRJDB3601
447426	DRA003492	human oral metagenome	ILLUMINA	Illumina MiSeq	DRR033621	DRX030344	WGS	PRJDB3765
447426	DRA003492	human oral metagenome	ILLUMINA	Illumina MiSeq	DRR033608	DRX030331	WGS	PRJDB3765
447426	DRA003492	human oral metagenome	ILLUMINA	Illumina MiSeq	DRR033612	DRX030335	WGS	PRJDB3765
447426	DRA003492	human oral metagenome	ILLUMINA	Illumina MiSeq	DRR033616	DRX030339	WGS	PRJDB3765
447426	DRA003492	human oral metagenome	ILLUMINA	Illumina MiSeq	DRR033607	DRX030330	WGS	PRJDB3765
447426	DRA003492	human oral metagenome	ILLUMINA	Illumina MiSeq	DRR033610	DRX030333	WGS	PRJDB3765
447426	DRA003492	human oral metagenome	ILLUMINA	Illumina MiSeq	DRR033611	DRX030334	WGS	PRJDB3765
447426	DRA003492	human oral metagenome	ILLUMINA	Illumina MiSeq	DRR033617	DRX030340	WGS	PRJDB3765
447426	DRA003492	human oral metagenome	ILLUMINA	Illumina MiSeq	DRR033606	DRX030329	WGS	PRJDB3765
447426	DRA003492	human oral metagenome	ILLUMINA	Illumina MiSeq	DRR033615	DRX030338	WGS	PRJDB3765
749906	DRA003482	gut metagenome	ILLUMINA	Illumina MiSeq	DRR033175	DRX029898	WGS	PRJDB3819
749906	DRA003483	gut metagenome	ILLUMINA	Illumina MiSeq	DRR033176	DRX029899	WGS	PRJDB3819
749906	DRA003479	gut metagenome	ILLUMINA	Illumina MiSeq	DRR033172	DRX029895	WGS	PRJDB3819
749906	DRA003485	gut metagenome	ILLUMINA	Illumina MiSeq	DRR033178	DRX029901	WGS	PRJDB3819
749906	DRA003480	gut metagenome	ILLUMINA	Illumina MiSeq	DRR033173	DRX029896	WGS	PRJDB3819
749906	DRA003487	gut metagenome	ILLUMINA	Illumina MiSeq	DRR033180	DRX029903	WGS	PRJDB3819
749906	DRA003481	gut metagenome	ILLUMINA	Illumina MiSeq	DRR033174	DRX029897	WGS	PRJDB3819
749906	DRA003484	gut metagenome	ILLUMINA	Illumina MiSeq	DRR033177	DRX029900	WGS	PRJDB3819
749906	DRA003486	gut metagenome	ILLUMINA	Illumina MiSeq	DRR033179	DRX029902	WGS	PRJDB3819
1661029	DRA003813	museum specimen metagenome	ILLUMINA	Illumina MiSeq	DRR041863	DRX037497	WGS	PRJDB4067
1661029	DRA003813	museum specimen metagenome	ILLUMINA	Illumina MiSeq	DRR041864	DRX037498	WGS	PRJDB4067
1070528	DRA003818	viral metagenome	ILLUMINA	Illumina MiSeq	DRR042074	DRX037708	WGS	PRJDB4112
1070528	DRA003818	viral metagenome	ILLUMINA	Illumina MiSeq	DRR042075	DRX037709	WGS	PRJDB4112
447426	DRA003992	human oral metagenome	ILLUMINA	Illumina MiSeq	DRR046072	DRX041360	WGS	PRJDB4115
447426	DRA003992	human oral metagenome	ILLUMINA	Illumina MiSeq	DRR046086	DRX041374	WGS	PRJDB4115
447426	DRA003992	human oral metagenome	ILLUMINA	Illumina MiSeq	DRR046083	DRX041371	WGS	PRJDB4115
447426	DRA003992	human oral metagenome	ILLUMINA	Illumina MiSeq	DRR046102	DRX041390	WGS	PRJDB4115
447426	DRA003992	human oral metagenome	ILLUMINA	Illumina MiSeq	DRR046090	DRX041378	WGS	PRJDB4115
447426	DRA003992	human oral metagenome	ILLUMINA	Illumina MiSeq	DRR046103	DRX041391	WGS	PRJDB4115
447426	DRA003992	human oral metagenome	ILLUMINA	Illumina MiSeq	DRR046098	DRX041386	WGS	PRJDB4115
447426	DRA003992	human oral metagenome	ILLUMINA	Illumina MiSeq	DRR046091	DRX041379	WGS	PRJDB4115
447426	DRA003992	human oral metagenome	ILLUMINA	Illumina MiSeq	DRR046104	DRX041392	WGS	PRJDB4115
447426	DRA003992	human oral metagenome	ILLUMINA	Illumina MiSeq	DRR046075	DRX041363	WGS	PRJDB4115
942017	DRA004030	activated sludge metagenome	ILLUMINA	Illumina HiSeq 2000	DRR046818	DRX042106	WGS	PRJDB4244
942017	DRA004030	activated sludge metagenome	ILLUMINA	Illumina HiSeq 2000	DRR046820	DRX042108	WGS	PRJDB4244
942017	DRA004030	activated sludge metagenome	ILLUMINA	Illumina HiSeq 2000	DRR046823	DRX042111	WGS	PRJDB4244
942017	DRA004030	activated sludge metagenome	ILLUMINA	Illumina HiSeq 2000	DRR046824	DRX042112	WGS	PRJDB4244
942017	DRA004030	activated sludge metagenome	ILLUMINA	Illumina HiSeq 2000	DRR046817	DRX042105	WGS	PRJDB4244
942017	DRA004030	activated sludge metagenome	ILLUMINA	Illumina HiSeq 2000	DRR046822	DRX042110	WGS	PRJDB4244
942017	DRA004030	activated sludge metagenome	ILLUMINA	Illumina HiSeq 2000	DRR046819	DRX042107	WGS	PRJDB4244
942017	DRA004030	activated sludge metagenome	ILLUMINA	Illumina HiSeq 2000	DRR046821	DRX042109	WGS	PRJDB4244
408172	DRA004325	marine metagenome	ILLUMINA	Illumina MiSeq	DRR053209	DRX048098	WGS	PRJDB4437
408172	DRA004325	marine metagenome	ILLUMINA	Illumina MiSeq	DRR053211	DRX048100	WGS	PRJDB4437
408172	DRA004325	marine metagenome	ILLUMINA	Illumina MiSeq	DRR053215	DRX048104	WGS	PRJDB4437
408172	DRA004325	marine metagenome	ILLUMINA	Illumina MiSeq	DRR053212	DRX048101	WGS	PRJDB4437
408172	DRA004325	marine metagenome	ILLUMINA	Illumina MiSeq	DRR053213	DRX048102	WGS	PRJDB4437
408172	DRA004325	marine metagenome	ILLUMINA	Illumina MiSeq	DRR053207	DRX048096	WGS	PRJDB4437
408172	DRA004325	marine metagenome	ILLUMINA	Illumina MiSeq	DRR053214	DRX048103	WGS	PRJDB4437
408172	DRA004325	marine metagenome	ILLUMINA	Illumina MiSeq	DRR053210	DRX048099	WGS	PRJDB4437
408172	DRA004325	marine metagenome	ILLUMINA	Illumina MiSeq	DRR053208	DRX048097	WGS	PRJDB4437
1163772	DRA004915	sponge metagenome	ILLUMINA	Illumina MiSeq	DRR066339	DRX060377	WGS	PRJDB4519
496922	DRA004916	coral metagenome	ILLUMINA	Illumina MiSeq	DRR066340	DRX060378	WGS	PRJDB4520
749906	DRA004621	gut metagenome	ILLUMINA	Illumina MiSeq	DRR059024	DRX053603	WGS	PRJDB4733
410661	DRA004734	mouse gut metagenome	ILLUMINA	Illumina MiSeq	DRR060986	DRX055230	WGS	PRJDB4835
410661	DRA004734	mouse gut metagenome	ILLUMINA	Illumina MiSeq	DRR060976	DRX055220	WGS	PRJDB4835
410661	DRA004734	mouse gut metagenome	ILLUMINA	Illumina MiSeq	DRR060997	DRX055241	WGS	PRJDB4835
410661	DRA004734	mouse gut metagenome	ILLUMINA	Illumina MiSeq	DRR060983	DRX055227	WGS	PRJDB4835
410661	DRA004734	mouse gut metagenome	ILLUMINA	Illumina MiSeq	DRR060984	DRX055228	WGS	PRJDB4835
410661	DRA004734	mouse gut metagenome	ILLUMINA	Illumina MiSeq	DRR060979	DRX055223	WGS	PRJDB4835
410661	DRA004734	mouse gut metagenome	ILLUMINA	Illumina MiSeq	DRR060994	DRX055238	WGS	PRJDB4835
410661	DRA004734	mouse gut metagenome	ILLUMINA	Illumina MiSeq	DRR060980	DRX055224	WGS	PRJDB4835
410661	DRA004734	mouse gut metagenome	ILLUMINA	Illumina MiSeq	DRR060974	DRX055218	WGS	PRJDB4835
410661	DRA004734	mouse gut metagenome	ILLUMINA	Illumina MiSeq	DRR060985	DRX055229	WGS	PRJDB4835
718289	DRA004940	biogas fermenter metagenome	ILLUMINA	Illumina HiSeq 2000	DRR066662	DRX060622	WGS	PRJDB5067
718289	DRA004940	biogas fermenter metagenome	ILLUMINA	Illumina HiSeq 2000	DRR066661	DRX060621	WGS	PRJDB5067
718289	DRA004940	biogas fermenter metagenome	ILLUMINA	Illumina HiSeq 2000	DRR066657	DRX060617	WGS	PRJDB5067
718289	DRA004940	biogas fermenter metagenome	ILLUMINA	Illumina HiSeq 2000	DRR066667	DRX060627	WGS	PRJDB5067
718289	DRA004940	biogas fermenter metagenome	ILLUMINA	Illumina HiSeq 2000	DRR066658	DRX060618	WGS	PRJDB5067
718289	DRA004940	biogas fermenter metagenome	ILLUMINA	Illumina HiSeq 2000	DRR066666	DRX060626	WGS	PRJDB5067
718289	DRA004940	biogas fermenter metagenome	ILLUMINA	Illumina HiSeq 2000	DRR066664	DRX060624	WGS	PRJDB5067
718289	DRA004940	biogas fermenter metagenome	ILLUMINA	Illumina HiSeq 2000	DRR066655	DRX060615	WGS	PRJDB5067
718289	DRA004940	biogas fermenter metagenome	ILLUMINA	Illumina HiSeq 2000	DRR066665	DRX060625	WGS	PRJDB5067
718289	DRA004940	biogas fermenter metagenome	ILLUMINA	Illumina HiSeq 2000	DRR066656	DRX060616	WGS	PRJDB5067
1630596	DRA005134	human bile metagenome	ILLUMINA	Illumina MiSeq	DRR072192	DRX066142	WGS	PRJDB5180
1630596	DRA005134	human bile metagenome	ILLUMINA	Illumina MiSeq	DRR072195	DRX066145	WGS	PRJDB5180
1630596	DRA005134	human bile metagenome	ILLUMINA	Illumina MiSeq	DRR072198	DRX066148	WGS	PRJDB5180
1630596	DRA005134	human bile metagenome	ILLUMINA	Illumina MiSeq	DRR072203	DRX066153	WGS	PRJDB5180
1630596	DRA005134	human bile metagenome	ILLUMINA	Illumina MiSeq	DRR072196	DRX066146	WGS	PRJDB5180
1630596	DRA005134	human bile metagenome	ILLUMINA	Illumina MiSeq	DRR072197	DRX066147	WGS	PRJDB5180
1630596	DRA005134	human bile metagenome	ILLUMINA	Illumina MiSeq	DRR072194	DRX066144	WGS	PRJDB5180
1630596	DRA005134	human bile metagenome	ILLUMINA	Illumina MiSeq	DRR072207	DRX066157	WGS	PRJDB5180
1630596	DRA005134	human bile metagenome	ILLUMINA	Illumina MiSeq	DRR072199	DRX066149	WGS	PRJDB5180
1630596	DRA005134	human bile metagenome	ILLUMINA	Illumina MiSeq	DRR072206	DRX066156	WGS	PRJDB5180
1861841	DRA005342	feces metagenome	ILLUMINA	Illumina MiSeq	DRR079290	DRX073134	WGS	PRJDB5383
1861841	DRA005341	feces metagenome	ILLUMINA	Illumina MiSeq	DRR079289	DRX073133	WGS	PRJDB5383
939928	DRA005646	rhizosphere metagenome	ILLUMINA	Illumina MiSeq	DRR089565	DRX083295	WGS	PRJDB5626
939928	DRA005646	rhizosphere metagenome	ILLUMINA	Illumina MiSeq	DRR089566	DRX083296	WGS	PRJDB5626
939928	DRA005646	rhizosphere metagenome	ILLUMINA	Illumina MiSeq	DRR089564	DRX083294	WGS	PRJDB5626
939928	DRA005646	rhizosphere metagenome	ILLUMINA	Illumina MiSeq	DRR089569	DRX083299	WGS	PRJDB5626
939928	DRA005646	rhizosphere metagenome	ILLUMINA	Illumina MiSeq	DRR089570	DRX083300	WGS	PRJDB5626
939928	DRA005646	rhizosphere metagenome	ILLUMINA	Illumina MiSeq	DRR089568	DRX083298	WGS	PRJDB5626
939928	DRA005646	rhizosphere metagenome	ILLUMINA	Illumina MiSeq	DRR089571	DRX083301	WGS	PRJDB5626
939928	DRA005646	rhizosphere metagenome	ILLUMINA	Illumina MiSeq	DRR089567	DRX083297	WGS	PRJDB5626
408172	DRA005790	marine metagenome	ILLUMINA	Illumina MiSeq	DRR092713	DRX086282	WGS	PRJDB5777
408172	DRA005791	marine metagenome	ILLUMINA	Illumina MiSeq	DRR092717	DRX086286	WGS	PRJDB5777
408172	DRA005791	marine metagenome	ILLUMINA	Illumina MiSeq	DRR092716	DRX086285	WGS	PRJDB5777
408172	DRA005790	marine metagenome	ILLUMINA	Illumina MiSeq	DRR092705	DRX086274	WGS	PRJDB5777
408172	DRA005790	marine metagenome	ILLUMINA	Illumina MiSeq	DRR092710	DRX086279	WGS	PRJDB5777
408172	DRA005790	marine metagenome	ILLUMINA	Illumina MiSeq	DRR092711	DRX086280	WGS	PRJDB5777
408172	DRA005790	marine metagenome	ILLUMINA	Illumina MiSeq	DRR092706	DRX086275	WGS	PRJDB5777
408172	DRA005791	marine metagenome	ILLUMINA	Illumina MiSeq	DRR092715	DRX086284	WGS	PRJDB5777
408172	DRA005791	marine metagenome	ILLUMINA	Illumina MiSeq	DRR092718	DRX086287	WGS	PRJDB5777
408172	DRA005791	marine metagenome	ILLUMINA	Illumina MiSeq	DRR092720	DRX086289	WGS	PRJDB5777
408172	DRA005814	marine metagenome	ILLUMINA	Illumina MiSeq	DRR093005	DRX086508	WGS	PRJDB5792
408172	DRA005814	marine metagenome	ILLUMINA	Illumina MiSeq	DRR093002	DRX086505	WGS	PRJDB5792
408172	DRA005814	marine metagenome	ILLUMINA	Illumina MiSeq	DRR093003	DRX086506	WGS	PRJDB5792
408172	DRA005814	marine metagenome	ILLUMINA	Illumina MiSeq	DRR093004	DRX086507	WGS	PRJDB5792
1118232	DRA006465	root metagenome	ILLUMINA	Illumina MiSeq	DRR121399	DRX114401	WGS	PRJDB6691
1118232	DRA006465	root metagenome	ILLUMINA	Illumina MiSeq	DRR121397	DRX114399	WGS	PRJDB6691
1118232	DRA006465	root metagenome	ILLUMINA	Illumina MiSeq	DRR121401	DRX114403	WGS	PRJDB6691
1118232	DRA006465	root metagenome	ILLUMINA	Illumina MiSeq	DRR121400	DRX114402	WGS	PRJDB6691
1118232	DRA006465	root metagenome	ILLUMINA	Illumina MiSeq	DRR121396	DRX114398	WGS	PRJDB6691
1118232	DRA006465	root metagenome	ILLUMINA	Illumina MiSeq	DRR121398	DRX114400	WGS	PRJDB6691
717931	DRA006583	groundwater metagenome	ILLUMINA	Illumina HiSeq 1000	DRR125232	DRX118017	WGS	PRJDB6771
717931	DRA006583	groundwater metagenome	ILLUMINA	Illumina HiSeq 1000	DRR125233	DRX118018	WGS	PRJDB6771
717931	DRA006583	groundwater metagenome	ILLUMINA	Illumina HiSeq 1000	DRR125230	DRX118015	WGS	PRJDB6771
717931	DRA006583	groundwater metagenome	ILLUMINA	Illumina HiSeq 1000	DRR125229	DRX118014	WGS	PRJDB6771
717931	DRA006583	groundwater metagenome	ILLUMINA	Illumina HiSeq 1000	DRR125235	DRX118020	WGS	PRJDB6771
717931	DRA006583	groundwater metagenome	ILLUMINA	Illumina HiSeq 1000	DRR125228	DRX118013	WGS	PRJDB6771
717931	DRA006583	groundwater metagenome	ILLUMINA	Illumina HiSeq 1000	DRR125227	DRX118012	WGS	PRJDB6771
717931	DRA006583	groundwater metagenome	ILLUMINA	Illumina HiSeq 1000	DRR125234	DRX118019	WGS	PRJDB6771
717931	DRA006583	groundwater metagenome	ILLUMINA	Illumina HiSeq 1000	DRR125231	DRX118016	WGS	PRJDB6771
1202446	DRA006666	insect gut metagenome	ILLUMINA	Illumina MiSeq	DRR127242	DRX119986	WGS	PRJDB6862
1202446	DRA006666	insect gut metagenome	ILLUMINA	Illumina MiSeq	DRR127241	DRX119985	WGS	PRJDB6862
410657	DRA001011	ecological metagenomes	ILLUMINA	Illumina HiSeq 2000	DRR012573	DRX011529	WGS	PRJNA202273
410657	DRA001011	ecological metagenomes	ILLUMINA	Illumina HiSeq 2000	DRR012609	DRX011565	WGS	PRJNA202273
410657	DRA001011	ecological metagenomes	ILLUMINA	Illumina HiSeq 2000	DRR012607	DRX011563	WGS	PRJNA202273
410657	DRA001011	ecological metagenomes	ILLUMINA	Illumina HiSeq 2000	DRR012574	DRX011530	WGS	PRJNA202273
410657	DRA001011	ecological metagenomes	ILLUMINA	Illumina HiSeq 2000	DRR012608	DRX011564	WGS	PRJNA202273
410657	DRA001011	ecological metagenomes	ILLUMINA	Illumina HiSeq 2000	DRR012575	DRX011531	WGS	PRJNA202273
410657	DRA001011	ecological metagenomes	ILLUMINA	Illumina HiSeq 2000	DRR012576	DRX011532	WGS	PRJNA202273
410657	DRA001011	ecological metagenomes	ILLUMINA	Illumina HiSeq 2000	DRR012606	DRX011562	WGS	PRJNA202273
496923	SRA062651	mosquito metagenome	ILLUMINA	Illumina HiSeq 2000	SRR629703	SRX209186	WGS	SRP000832
496923	SRA062651	mosquito metagenome	ILLUMINA	Illumina HiSeq 2000	SRR629701	SRX209181	WGS	SRP000832
496923	SRA062651	mosquito metagenome	ILLUMINA	Illumina HiSeq 2000	SRR629704	SRX209182	WGS	SRP000832
496923	SRA062651	mosquito metagenome	ILLUMINA	Illumina HiSeq 2000	SRR629700	SRX209185	WGS	SRP000832
496923	SRA062651	mosquito metagenome	ILLUMINA	Illumina HiSeq 2000	SRR629699	SRX209184	WGS	SRP000832
496923	SRA062651	mosquito metagenome	ILLUMINA	Illumina HiSeq 2000	SRR629702	SRX209183	WGS	SRP000832
408170	SRA027311	human gut metagenome	ILLUMINA	Illumina HiSeq 2000	SRR085109	SRX034877	WGS	SRP002397
646099	SRA068372	human metagenome	ILLUMINA	Illumina MiSeq			WGS	SRP002422
646099	SRA068360	human metagenome	ILLUMINA	Illumina MiSeq			WGS	SRP002422
646099	SRA068361	human metagenome	ILLUMINA	Illumina MiSeq			WGS	SRP002422
646099	SRA068403	human metagenome	ILLUMINA	Illumina MiSeq			WGS	SRP002422
646099	SRA068345	human metagenome	ILLUMINA	Illumina MiSeq			WGS	SRP002422
646099	SRA068351	human metagenome	ILLUMINA	Illumina MiSeq			WGS	SRP002422
646099	SRA068350	human metagenome	ILLUMINA	Illumina MiSeq			WGS	SRP002422
646099	SRA068365	human metagenome	ILLUMINA	Illumina MiSeq			WGS	SRP002422
646099	SRA068373	human metagenome	ILLUMINA	Illumina MiSeq			WGS	SRP002422
646099	SRA068357	human metagenome	ILLUMINA	Illumina MiSeq			WGS	SRP002422
646099	SRA145484	human metagenome	ILLUMINA	Illumina HiSeq 2000	SRR1188114	SRX485263	WGS	SRP002457
646099	SRA386142	human metagenome	ILLUMINA	Illumina HiSeq 2000	SRR3234210	SRX1639841	WGS	SRP002468
646099	SRA097112	human metagenome	ILLUMINA	Illumina HiSeq 2000	SRR949608	SRX333067	WGS	SRP002468
646099	SRA386142	human metagenome	ILLUMINA	Illumina HiSeq 2000	SRR3234204	SRX1639835	WGS	SRP002468
646099	SRA096453	human metagenome	ILLUMINA	Illumina HiSeq 2000	SRR946510	SRX330494	WGS	SRP002468
646099	SRA386142	human metagenome	ILLUMINA	Illumina HiSeq 2000	SRR3234205	SRX1639836	WGS	SRP002468
646099	SRA097115	human metagenome	ILLUMINA	Illumina HiSeq 2000	SRR949611	SRX333070	WGS	SRP002468
646099	SRA386142	human metagenome	ILLUMINA	Illumina HiSeq 2000	SRR3234217	SRX1639848	WGS	SRP002468
646099	SRA386142	human metagenome	ILLUMINA	Illumina HiSeq 2000	SRR3234201	SRX1639832	WGS	SRP002468
646099	SRA109818	human metagenome	ILLUMINA	Illumina HiSeq 2000	SRR1023536	SRX372596	WGS	SRP002468
646099	SRA109903	human metagenome	ILLUMINA	Illumina HiSeq 2000	SRR1023621	SRX372682	WGS	SRP002468
539655	SRA196677	human skin metagenome	ILLUMINA	Illumina HiSeq 2000	SRR1632382	SRX744576	WGS	SRP002480
539655	SRA357039	human skin metagenome	ILLUMINA	Illumina HiSeq 2000	SRR3183648	SRX1597389	WGS	SRP002480
539655	SRA431497	human skin metagenome	ILLUMINA	Illumina HiSeq 2000	SRR3642304	SRX1827861	WGS	SRP002480
539655	SRA196680	human skin metagenome	ILLUMINA	Illumina HiSeq 2000	SRR1632463	SRX744590	WGS	SRP002480
539655	SRA357670	human skin metagenome	ILLUMINA	Illumina HiSeq 2000	SRR3189396	SRX1601620	WGS	SRP002480
539655	SRA196676	human skin metagenome	ILLUMINA	Illumina HiSeq 2000	SRR1632297	SRX744564	WGS	SRP002480
539655	SRA194115	human skin metagenome	ILLUMINA	Illumina HiSeq 2000	SRR1622854	SRX740588	WGS	SRP002480
539655	SRA357050	human skin metagenome	ILLUMINA	Illumina HiSeq 2000	SRR3183939	SRX1597485	WGS	SRP002480
539655	SRA357441	human skin metagenome	ILLUMINA	Illumina HiSeq 2000	SRR3187193	SRX1600142	WGS	SRP002480
539655	SRA431498	human skin metagenome	ILLUMINA	Illumina HiSeq 2000	SRR3642364	SRX1827875	WGS	SRP002480
408169	SRA039843	metagenomes	ILLUMINA	Illumina MiSeq	SRR2001429	SRX1012995	WGS	SRP007432
408169	SRA039843	metagenomes	ILLUMINA	Illumina MiSeq	SRR2001430	SRX1012996	WGS	SRP007432
408169	SRA039843	metagenomes	ILLUMINA	Illumina MiSeq	SRR2001428	SRX1012994	WGS	SRP007432
408169	SRA039843	metagenomes	ILLUMINA	Illumina MiSeq	SRR2001402	SRX1012992	WGS	SRP007432
408169	SRA039843	metagenomes	ILLUMINA	Illumina MiSeq	SRR2001403	SRX1012993	WGS	SRP007432
408169	SRA039843	metagenomes	ILLUMINA	Illumina MiSeq	SRR2001400	SRX1012987	WGS	SRP007432
449393	SRA050945	freshwater metagenome	ILLUMINA	Illumina HiSeq 2000	SRR446630	SRX130437	WGS	SRP011572
449393	SRA050945	freshwater metagenome	ILLUMINA	Illumina HiSeq 2000	SRR446604	SRX130300	WGS	SRP011572
449393	SRA050945	freshwater metagenome	ILLUMINA	Illumina HiSeq 2000	SRR446629	SRX130436	WGS	SRP011572
717931	SRA050978	groundwater metagenome	ILLUMINA	Illumina HiSeq 2000	SRR446575	SRX130428	WGS	SRP011637
717931	SRA050978	groundwater metagenome	ILLUMINA	Illumina HiSeq 2000	SRR446576	SRX130429	WGS	SRP011637
717931	SRA050978	groundwater metagenome	ILLUMINA	Illumina HiSeq 2000	SRR446577	SRX130430	WGS	SRP011637
408170	SRA052203	human gut metagenome	ILLUMINA	Illumina HiSeq 2000	SRR492188	SRX144807	WGS	SRP012558
408170	SRA052203	human gut metagenome	ILLUMINA	Illumina HiSeq 2000	SRR492184	SRX144807	WGS	SRP012558
408170	SRA052203	human gut metagenome	ILLUMINA	Illumina HiSeq 2000	SRR492196	SRX144807	WGS	SRP012558
408170	SRA052203	human gut metagenome	ILLUMINA	Illumina HiSeq 2000	SRR492186	SRX144807	WGS	SRP012558
408170	SRA052203	human gut metagenome	ILLUMINA	Illumina HiSeq 2000	SRR492182	SRX144807	WGS	SRP012558
408170	SRA052203	human gut metagenome	ILLUMINA	Illumina HiSeq 2000	SRR492185	SRX144807	WGS	SRP012558
408170	SRA052203	human gut metagenome	ILLUMINA	Illumina HiSeq 2000	SRR492192	SRX144807	WGS	SRP012558
408170	SRA052203	human gut metagenome	ILLUMINA	Illumina HiSeq 2000	SRR492189	SRX144807	WGS	SRP012558
408170	SRA052203	human gut metagenome	ILLUMINA	Illumina HiSeq 2000	SRR492065	SRX144807	WGS	SRP012558
408170	SRA052203	human gut metagenome	ILLUMINA	Illumina HiSeq 2000	SRR492195	SRX144807	WGS	SRP012558
527639	SRA053199	wastewater metagenome	ILLUMINA	Illumina HiSeq 2000	SRR770574	SRX247688	WGS	SRP013413
527639	SRA053199	wastewater metagenome	ILLUMINA	Illumina HiSeq 2000	SRR628916	SRX208782	WGS	SRP013413
527639	SRA053199	wastewater metagenome	ILLUMINA	Illumina HiSeq 2000	SRR770019	SRX247688	WGS	SRP013413
527639	SRA053199	wastewater metagenome	ILLUMINA	Illumina HiSeq 2000	SRR770018	SRX206471	WGS	SRP013413
412754	SRA057365	bioreactor sludge metagenome	ILLUMINA	Illumina HiSeq 2000	SRR554367	SRX179287	WGS	SRP014914
408170	SRA059451	human gut metagenome	ILLUMINA	Illumina HiSeq 2000	SRR585747	SRX193526	WGS	SRP016067
408170	SRA059451	human gut metagenome	ILLUMINA	Illumina HiSeq 2000	SRR585746	SRX193525	WGS	SRP016067
408170	SRA059451	human gut metagenome	ILLUMINA	Illumina HiSeq 2000	SRR585726	SRX193506	WGS	SRP016067
408170	SRA059451	human gut metagenome	ILLUMINA	Illumina HiSeq 2000	SRR585753	SRX193532	WGS	SRP016067
408170	SRA059451	human gut metagenome	ILLUMINA	Illumina HiSeq 2000	SRR585781	SRX193543	WGS	SRP016067
408170	SRA059451	human gut metagenome	ILLUMINA	Illumina HiSeq 2000	SRR585700	SRX193481	WGS	SRP016067
408170	SRA059451	human gut metagenome	ILLUMINA	Illumina HiSeq 2000	SRR585786	SRX193547	WGS	SRP016067
408170	SRA059451	human gut metagenome	ILLUMINA	Illumina HiSeq 2000	SRR585754	SRX193533	WGS	SRP016067
408170	SRA059451	human gut metagenome	ILLUMINA	Illumina HiSeq 2000	SRR585765	SRX193542	WGS	SRP016067
408170	SRA059451	human gut metagenome	ILLUMINA	Illumina HiSeq 2000	SRR585751	SRX193530	WGS	SRP016067
870726	SRA064709	food metagenome	ILLUMINA	Illumina MiSeq	SRR765682	SRX245706	WGS	SRP017928
870726	SRA064709	food metagenome	ILLUMINA	Illumina MiSeq	SRR648391	SRX216756	WGS	SRP017928
870726	SRA064709	food metagenome	ILLUMINA	Illumina MiSeq	SRR765685	SRX245713	WGS	SRP017928
870726	SRA064709	food metagenome	ILLUMINA	Illumina MiSeq	SRR765683	SRX245710	WGS	SRP017928
870726	SRA064709	food metagenome	ILLUMINA	Illumina MiSeq	SRR765684	SRX245712	WGS	SRP017928
870726	SRA064709	food metagenome	ILLUMINA	Illumina MiSeq	SRR765686	SRX245714	WGS	SRP017928
870726	SRA064709	food metagenome	ILLUMINA	Illumina MiSeq	SRR765687	SRX245715	WGS	SRP017928
527639	SRA096698	wastewater metagenome	ILLUMINA	Illumina HiSeq 2000	SRR948565	SRX332176	WGS	SRP018385
449393	SRA267727	freshwater metagenome	ILLUMINA	Illumina HiSeq 2500	SRR2056981	SRX1023609	WGS	SRP018728
449393	SRA140083	freshwater metagenome	ILLUMINA	Illumina HiSeq 2000	SRR1169871	SRX471348	WGS	SRP018728
449393	SRA184191	freshwater metagenome	ILLUMINA	Illumina HiSeq 2500	SRR1797207	SRX871974	WGS	SRP018728
449393	SRA184191	freshwater metagenome	ILLUMINA	Illumina HiSeq 2500	SRR1797327	SRX872004	WGS	SRP018728
449393	SRA184191	freshwater metagenome	ILLUMINA	Illumina HiSeq 2500	SRR1574027	SRX700009	WGS	SRP018728
449393	SRA140083	freshwater metagenome	ILLUMINA	Illumina HiSeq 2000	SRR1169884	SRX471355	WGS	SRP018728
449393	SRA114256	freshwater metagenome	ILLUMINA	Illumina MiSeq	SRR1039483	SRX384320	WGS	SRP018728
449393	SRA114256	freshwater metagenome	ILLUMINA	Illumina MiSeq	SRR1039482	SRX384319	WGS	SRP018728
449393	SRA184191	freshwater metagenome	ILLUMINA	Illumina HiSeq 2500	SRR1573965	SRX699979	WGS	SRP018728
449393	SRA267727	freshwater metagenome	ILLUMINA	Illumina HiSeq 2500	SRR2056987	SRX1023614	WGS	SRP018728
433733	SRA067364	human lung metagenome	ILLUMINA	Illumina MiSeq	SRR747835	SRX242843	WGS	SRP018736
718308	SRA067314	biofilm metagenome	ILLUMINA	Illumina HiSeq 2000	SRR747868	SRX242881	WGS	SRP018745
410658	SRA067381	soil metagenome	ILLUMINA	Illumina HiSeq 2000	SRR770299	SRX245716	WGS	SRP018759
410658	SRA067381	soil metagenome	ILLUMINA	Illumina HiSeq 2000	SRR770300	SRX245716	WGS	SRP018759
410658	SRA067381	soil metagenome	ILLUMINA	Illumina HiSeq 2000	SRR748204	SRX243587	WGS	SRP018759
410661	SRA384876	mouse gut metagenome	ILLUMINA	Illumina HiSeq 2000	SRR3223201	SRX1629950	WGS	SRP018789
410661	SRA384877	mouse gut metagenome	ILLUMINA	Illumina HiSeq 2000	SRR3223202	SRX1629951	WGS	SRP018789
410658	SRA067381	soil metagenome	ILLUMINA	Illumina HiSeq 2000	SRR748204	SRX243587	WGS	SRP018858
410658	SRA067381	soil metagenome	ILLUMINA	Illumina HiSeq 2000	SRR770300	SRX245716	WGS	SRP018858
410658	SRA067381	soil metagenome	ILLUMINA	Illumina HiSeq 2000	SRR770299	SRX245716	WGS	SRP018858
449393	SRA067347	freshwater metagenome	ILLUMINA	Illumina HiSeq 2000	SRR835363	SRX246995	WGS	SRP018950
449393	SRA067346	freshwater metagenome	ILLUMINA	Illumina HiSeq 2000	SRR850211	SRX246996	WGS	SRP018950
449393	SRA067349	freshwater metagenome	ILLUMINA	Illumina HiSeq 2000	SRR850456	SRX246993	WGS	SRP018950
449393	SRA067348	freshwater metagenome	ILLUMINA	Illumina HiSeq 2000	SRR850459	SRX246994	WGS	SRP018950
449393	SRA067350	freshwater metagenome	ILLUMINA	Illumina HiSeq 2000	SRR850212	SRX246992	WGS	SRP018950
506600	SRA069794	chicken gut metagenome	ILLUMINA	Illumina HiSeq 2000	SRR789046	SRX252167	WGS	SRP019776
506600	SRA069794	chicken gut metagenome	ILLUMINA	Illumina HiSeq 2000	SRR789532	SRX253206	WGS	SRP019776
433724	SRA071613	termite gut metagenome	ILLUMINA	Illumina HiSeq 2000	SRR797681	SRX255560	WGS	SRP020010
433724	SRA071613	termite gut metagenome	ILLUMINA	Illumina HiSeq 2000	SRR797686	SRX255562	WGS	SRP020010
433724	SRA071613	termite gut metagenome	ILLUMINA	Illumina HiSeq 2000	SRR797685	SRX255561	WGS	SRP020010
433724	SRA071613	termite gut metagenome	ILLUMINA	Illumina HiSeq 2000	SRR797682	SRX255561	WGS	SRP020010
433724	SRA071613	termite gut metagenome	ILLUMINA	Illumina HiSeq 2000	SRR797684	SRX255560	WGS	SRP020010
433724	SRA071613	termite gut metagenome	ILLUMINA	Illumina HiSeq 2000	SRR797683	SRX255562	WGS	SRP020010
749906	SRA072845	gut metagenome	ILLUMINA	Illumina MiSeq	SRR824148	SRX263026	WGS	SRP020917
408170	SRA073215	human gut metagenome	ILLUMINA	Illumina HiSeq 2000	SRR935361	SRX322979	WGS	SRP021107
408170	SRA073215	human gut metagenome	ILLUMINA	Illumina HiSeq 2000	SRR935364	SRX322944	WGS	SRP021107
408170	SRA073215	human gut metagenome	ILLUMINA	Illumina HiSeq 2000	SRR935340	SRX322907	WGS	SRP021107
408170	SRA073215	human gut metagenome	ILLUMINA	Illumina HiSeq 2000	SRR828660	SRX266506	WGS	SRP021107
408170	SRA073215	human gut metagenome	ILLUMINA	Illumina HiSeq 2000	SRR935341	SRX322908	WGS	SRP021107
408170	SRA073215	human gut metagenome	ILLUMINA	Illumina HiSeq 2000	SRR935360	SRX323015	WGS	SRP021107
408170	SRA073215	human gut metagenome	ILLUMINA	Illumina HiSeq 2000	SRR935352	SRX322984	WGS	SRP021107
408170	SRA073215	human gut metagenome	ILLUMINA	Illumina HiSeq 2000	SRR935339	SRX322902	WGS	SRP021107
408170	SRA073215	human gut metagenome	ILLUMINA	Illumina HiSeq 2000	SRR935348	SRX322980	WGS	SRP021107
408170	SRA073215	human gut metagenome	ILLUMINA	Illumina HiSeq 2000	SRR935367	SRX322946	WGS	SRP021107
447426	SRA058763	human oral metagenome	ILLUMINA	Illumina HiSeq 2000	SRR799626	SRX255777	WGS	SRP022235
942017	SRA076148	activated sludge metagenome	ILLUMINA	Illumina HiSeq 2000	SRR1055898	SRX277355	WGS	SRP022547
942017	SRA076148	activated sludge metagenome	ILLUMINA	Illumina HiSeq 2000	SRR850206	SRX277352	WGS	SRP022547
942017	SRA076148	activated sludge metagenome	ILLUMINA	Illumina HiSeq 2000	SRR850207	SRX277355	WGS	SRP022547
870726	SRA712458	food metagenome	ILLUMINA	Illumina HiSeq 2000	SRR7234261	SRX4140671	WGS	SRP022914
870726	SRA712458	food metagenome	ILLUMINA	Illumina HiSeq 2000	SRR7234262	SRX4140670	WGS	SRP022914
410658	SRA090939	soil metagenome	ILLUMINA	Illumina HiSeq 2000	SRR908290	SRX310217	WGS	SRP026158
410658	SRA090939	soil metagenome	ILLUMINA	Illumina HiSeq 2000	SRR911785	SRX311002	WGS	SRP026158
410658	SRA090939	soil metagenome	ILLUMINA	Illumina HiSeq 2000	SRR908275	SRX310215	WGS	SRP026158
410658	SRA090939	soil metagenome	ILLUMINA	Illumina HiSeq 2000	SRR908208	SRX310152	WGS	SRP026158
410658	SRA090939	soil metagenome	ILLUMINA	Illumina HiSeq 2000	SRR911625	SRX311002	WGS	SRP026158
410658	SRA090939	soil metagenome	ILLUMINA	Illumina HiSeq 2000	SRR911790	SRX311002	WGS	SRP026158
410658	SRA090939	soil metagenome	ILLUMINA	Illumina HiSeq 2000	SRR911652	SRX311002	WGS	SRP026158
410658	SRA090939	soil metagenome	ILLUMINA	Illumina HiSeq 2000	SRR908273	SRX310215	WGS	SRP026158
410658	SRA090939	soil metagenome	ILLUMINA	Illumina HiSeq 2000	SRR908211	SRX310152	WGS	SRP026158
410658	SRA090939	soil metagenome	ILLUMINA	Illumina HiSeq 2000	SRR908281	SRX310217	WGS	SRP026158
410661	SRA091450	mouse gut metagenome	ILLUMINA	Illumina HiSeq 2000	SRR916931	SRX313004	WGS	SRP026236
410661	SRA091452	mouse gut metagenome	ILLUMINA	Illumina HiSeq 2000	SRR916933	SRX313009	WGS	SRP026236
410661	SRA091448	mouse gut metagenome	ILLUMINA	Illumina HiSeq 2000	SRR916930	SRX313003	WGS	SRP026236
410661	SRA091451	mouse gut metagenome	ILLUMINA	Illumina HiSeq 2000	SRR916932	SRX313005	WGS	SRP026236
1076179	SRA081720	bioreactor metagenome	ILLUMINA	Illumina HiSeq 2000	SRR925398	SRX317535	WGS	SRP026528
1076179	SRA081720	bioreactor metagenome	ILLUMINA	Illumina HiSeq 2000	SRR925402	SRX317537	WGS	SRP026528
408172	SRA092078	marine metagenome	ILLUMINA	Illumina HiSeq 2000	SRR926399	SRX318200	WGS	SRP026569
527640	SRA092279	microbial mat metagenome	ILLUMINA	Illumina HiSeq 2000	SRR931752	SRX319077	WGS	SRP026651
527640	SRA092279	microbial mat metagenome	ILLUMINA	Illumina HiSeq 2000	SRR931349	SRX319065	WGS	SRP026651
527640	SRA092279	microbial mat metagenome	ILLUMINA	Illumina HiSeq 2000	SRR931091	SRX319063	WGS	SRP026651
527640	SRA092279	microbial mat metagenome	ILLUMINA	Illumina HiSeq 2000	SRR931351	SRX319067	WGS	SRP026651
527640	SRA092279	microbial mat metagenome	ILLUMINA	Illumina HiSeq 2000	SRR930572	SRX319059	WGS	SRP026651
527640	SRA092279	microbial mat metagenome	ILLUMINA	Illumina HiSeq 2000	SRR931044	SRX319060	WGS	SRP026651
527640	SRA092279	microbial mat metagenome	ILLUMINA	Illumina HiSeq 2000	SRR931755	SRX319079	WGS	SRP026651
527640	SRA092279	microbial mat metagenome	ILLUMINA	Illumina HiSeq 2000	SRR931707	SRX319069	WGS	SRP026651
527640	SRA092279	microbial mat metagenome	ILLUMINA	Illumina HiSeq 2000	SRR931751	SRX319076	WGS	SRP026651
527640	SRA092279	microbial mat metagenome	ILLUMINA	Illumina HiSeq 2000	SRR931753	SRX319078	WGS	SRP026651
449393	SRA427130	freshwater metagenome	ILLUMINA	Illumina HiSeq 2500	SRR3571293	SRX1792697	WGS	SRP028408
449393	SRA427130	freshwater metagenome	ILLUMINA	Illumina HiSeq 2500	SRR3568916	SRX1781437	WGS	SRP028408
449393	SRA427130	freshwater metagenome	ILLUMINA	Illumina HiSeq 2500	SRR3569558	SRX1791621	WGS	SRP028408
449393	SRA427130	freshwater metagenome	ILLUMINA	Illumina HiSeq 2500	SRR3569810	SRX1791674	WGS	SRP028408
449393	SRA427130	freshwater metagenome	ILLUMINA	Illumina HiSeq 2500	SRR3568955	SRX1791459	WGS	SRP028408
449393	SRA427130	freshwater metagenome	ILLUMINA	Illumina HiSeq 2500	SRR3569300	SRX1791552	WGS	SRP028408
449393	SRA427130	freshwater metagenome	ILLUMINA	Illumina HiSeq 2500	SRR3569349	SRX1791553	WGS	SRP028408
449393	SRA427130	freshwater metagenome	ILLUMINA	Illumina HiSeq 2500	SRR3571355	SRX1792756	WGS	SRP028408
449393	SRA427130	freshwater metagenome	ILLUMINA	Illumina HiSeq 2500	SRR3571354	SRX1792755	WGS	SRP028408
449393	SRA427130	freshwater metagenome	ILLUMINA	Illumina HiSeq 2500	SRR3570947	SRX1792422	WGS	SRP028408
749906	SRA486088	gut metagenome	ILLUMINA	Illumina HiSeq 2000	SRR4435577	SRX2254804	WGS	SRP028527
749906	SRA486088	gut metagenome	ILLUMINA	Illumina HiSeq 2000	SRR4435562	SRX2254789	WGS	SRP028527
749906	SRA096702	gut metagenome	ILLUMINA	Illumina HiSeq 2000	SRR948122	SRX331738	WGS	SRP028527
749906	SRA486088	gut metagenome	ILLUMINA	Illumina HiSeq 2000	SRR4435583	SRX2254810	WGS	SRP028527
749906	SRA096702	gut metagenome	ILLUMINA	Illumina HiSeq 2000	SRR948123	SRX331739	WGS	SRP028527
749906	SRA096702	gut metagenome	ILLUMINA	Illumina HiSeq 2000	SRR948137	SRX331753	WGS	SRP028527
749906	SRA486088	gut metagenome	ILLUMINA	Illumina HiSeq 2000	SRR4435578	SRX2254805	WGS	SRP028527
749906	SRA486088	gut metagenome	ILLUMINA	Illumina HiSeq 2000	SRR4435561	SRX2254788	WGS	SRP028527
749906	SRA486088	gut metagenome	ILLUMINA	Illumina HiSeq 2000	SRR4435584	SRX2254811	WGS	SRP028527
749906	SRA486088	gut metagenome	ILLUMINA	Illumina HiSeq 2000	SRR4435579	SRX2254806	WGS	SRP028527
408170	SRA097790	human gut metagenome	ILLUMINA	Illumina HiSeq 2000	SRR952674	SRX335421	WGS	SRP028825
447426	SRA098017	human oral metagenome	ILLUMINA	Illumina HiSeq 2000	SRR986774	SRX351238	WGS	SRP029257
447426	SRA098017	human oral metagenome	ILLUMINA	Illumina HiSeq 2000	SRR986776	SRX351240	WGS	SRP029257
447426	SRA098017	human oral metagenome	ILLUMINA	Illumina HiSeq 2000	SRR957767	SRX340039	WGS	SRP029257
447426	SRA098017	human oral metagenome	ILLUMINA	Illumina HiSeq 2000	SRR957766	SRX340038	WGS	SRP029257
447426	SRA098017	human oral metagenome	ILLUMINA	Illumina HiSeq 2000	SRR957762	SRX340034	WGS	SRP029257
447426	SRA098017	human oral metagenome	ILLUMINA	Illumina HiSeq 2000	SRR957738	SRX340010	WGS	SRP029257
447426	SRA098017	human oral metagenome	ILLUMINA	Illumina HiSeq 2000	SRR957754	SRX340026	WGS	SRP029257
447426	SRA098017	human oral metagenome	ILLUMINA	Illumina HiSeq 2000	SRR957760	SRX340032	WGS	SRP029257
447426	SRA098017	human oral metagenome	ILLUMINA	Illumina HiSeq 2000	SRR957751	SRX340023	WGS	SRP029257
447426	SRA098017	human oral metagenome	ILLUMINA	Illumina HiSeq 2000	SRR957748	SRX340020	WGS	SRP029257
410661	SRA098740	mouse gut metagenome	ILLUMINA	Illumina HiSeq 2000	SRR959124	SRX341109	WGS	SRP029277
410661	SRA098740	mouse gut metagenome	ILLUMINA	Illumina HiSeq 2000	SRR959100	SRX340727	WGS	SRP029277
410661	SRA098740	mouse gut metagenome	ILLUMINA	Illumina HiSeq 2000	SRR959127	SRX341111	WGS	SRP029277
1227552	SRA099768	oral metagenome	ILLUMINA	Illumina HiSeq 2000			WGS	SRP029441
449393	SRA626594	freshwater metagenome	ILLUMINA	Illumina HiSeq 2500	SRR6237652	SRX3345897	WGS	SRP029470
449393	SRA626594	freshwater metagenome	ILLUMINA	Illumina HiSeq 2500	SRR6237658	SRX3345891	WGS	SRP029470
449393	SRA626594	freshwater metagenome	ILLUMINA	Illumina HiSeq 2500	SRR6237660	SRX3345889	WGS	SRP029470
449393	SRA626594	freshwater metagenome	ILLUMINA	Illumina HiSeq 2500	SRR6237651	SRX3345898	WGS	SRP029470
449393	SRA626594	freshwater metagenome	ILLUMINA	Illumina HiSeq 2500	SRR6237650	SRX3345899	WGS	SRP029470
449393	SRA626594	freshwater metagenome	ILLUMINA	Illumina HiSeq 2500	SRR6237657	SRX3345892	WGS	SRP029470
449393	SRA626594	freshwater metagenome	ILLUMINA	Illumina HiSeq 2500	SRR6237654	SRX3345895	WGS	SRP029470
449393	SRA626594	freshwater metagenome	ILLUMINA	Illumina HiSeq 2500	SRR6237656	SRX3345893	WGS	SRP029470
449393	SRA626594	freshwater metagenome	ILLUMINA	Illumina HiSeq 2500	SRR6237649	SRX3345900	WGS	SRP029470
449393	SRA626594	freshwater metagenome	ILLUMINA	Illumina HiSeq 2500	SRR6237661	SRX3345888	WGS	SRP029470
410658	SRA098921	soil metagenome	ILLUMINA	Illumina HiSeq 2000	SRR988082	SRX352040	WGS	SRP029969
410658	SRA098921	soil metagenome	ILLUMINA	Illumina HiSeq 2000	SRR988090	SRX352031	WGS	SRP029969
410658	SRA098921	soil metagenome	ILLUMINA	Illumina HiSeq 2000	SRR988088	SRX352035	WGS	SRP029969
410658	SRA098921	soil metagenome	ILLUMINA	Illumina HiSeq 2000	SRR988093	SRX352028	WGS	SRP029969
410658	SRA098921	soil metagenome	ILLUMINA	Illumina HiSeq 2000	SRR988077	SRX352022	WGS	SRP029969
410658	SRA098921	soil metagenome	ILLUMINA	Illumina HiSeq 2000	SRR988094	SRX352027	WGS	SRP029969
410658	SRA098921	soil metagenome	ILLUMINA	Illumina HiSeq 2000	SRR988091	SRX352030	WGS	SRP029969
410658	SRA098921	soil metagenome	ILLUMINA	Illumina HiSeq 2000	SRR988086	SRX352037	WGS	SRP029969
410658	SRA098921	soil metagenome	ILLUMINA	Illumina HiSeq 2000	SRR988097	SRX352024	WGS	SRP029969
410658	SRA098921	soil metagenome	ILLUMINA	Illumina HiSeq 2000	SRR988083	SRX352039	WGS	SRP029969
942017	SRA102123	activated sludge metagenome	ILLUMINA	Illumina HiSeq 2000	SRR999554	SRX357497	WGS	SRP030203
410658	SRA134408	soil metagenome	ILLUMINA	Illumina HiSeq 2000	SRR1157608	SRX461673	WGS	SRP030479
410658	SRA134408	soil metagenome	ILLUMINA	Illumina HiSeq 2000	SRR1157607	SRX461673	WGS	SRP030479
410658	SRA134408	soil metagenome	ILLUMINA	Illumina HiSeq 2000	SRR1157616	SRX461734	WGS	SRP030479
410658	SRA134408	soil metagenome	ILLUMINA	Illumina HiSeq 2000	SRR1157609	SRX461727	WGS	SRP030479
410658	SRA134408	soil metagenome	ILLUMINA	Illumina HiSeq 2000	SRR1157615	SRX461733	WGS	SRP030479
410658	SRA134408	soil metagenome	ILLUMINA	Illumina HiSeq 2000	SRR1157617	SRX461735	WGS	SRP030479
410658	SRA134408	soil metagenome	ILLUMINA	Illumina HiSeq 2000	SRR1157614	SRX461732	WGS	SRP030479
1070528	SRA104859	viral metagenome	ILLUMINA	Illumina MiSeq	SRR1004283	SRX361118	WGS	SRP030627
408170	SRA603509	human gut metagenome	ILLUMINA	Illumina MiSeq	SRR5985976	SRX3141914	WGS	SRP031898
408170	SRA603509	human gut metagenome	ILLUMINA	Illumina MiSeq	SRR5985972	SRX3141910	WGS	SRP031898
410658	SRA109276	soil metagenome	ILLUMINA	Illumina HiSeq 2000	SRR1026851	SRX374564	WGS	SRP032429
410658	SRA109276	soil metagenome	ILLUMINA	Illumina HiSeq 2000	SRR1026853	SRX374566	WGS	SRP032429
410658	SRA109276	soil metagenome	ILLUMINA	Illumina HiSeq 2000	SRR1025217	SRX373544	WGS	SRP032429
410658	SRA109276	soil metagenome	ILLUMINA	Illumina HiSeq 2000	SRR1026843	SRX374551	WGS	SRP032429
410658	SRA109276	soil metagenome	ILLUMINA	Illumina HiSeq 2000	SRR1022935	SRX372043	WGS	SRP032429
410658	SRA109276	soil metagenome	ILLUMINA	Illumina HiSeq 2000	SRR1026849	SRX374563	WGS	SRP032429
410658	SRA109276	soil metagenome	ILLUMINA	Illumina HiSeq 2000	SRR1023760	SRX372804	WGS	SRP032429
410658	SRA109276	soil metagenome	ILLUMINA	Illumina HiSeq 2000	SRR1026854	SRX374567	WGS	SRP032429
410658	SRA109276	soil metagenome	ILLUMINA	Illumina HiSeq 2000	SRR1026852	SRX374565	WGS	SRP032429
410658	SRA109276	soil metagenome	ILLUMINA	Illumina HiSeq 2000	SRR1024100	SRX373189	WGS	SRP032429
556182	SRA109025	freshwater sediment metagenome	ILLUMINA	Illumina HiSeq 2000	SRR1022349	SRX371697	WGS	SRP032430
556182	SRA109025	freshwater sediment metagenome	ILLUMINA	Illumina HiSeq 2000	SRR1022361	SRX371699	WGS	SRP032430
556182	SRA109025	freshwater sediment metagenome	ILLUMINA	Illumina HiSeq 2000	SRR1022352	SRX371701	WGS	SRP032430
556182	SRA109025	freshwater sediment metagenome	ILLUMINA	Illumina HiSeq 2000	SRR1022373	SRX371707	WGS	SRP032430
556182	SRA109025	freshwater sediment metagenome	ILLUMINA	Illumina HiSeq 2000	SRR1022377	SRX371706	WGS	SRP032430
556182	SRA109025	freshwater sediment metagenome	ILLUMINA	Illumina HiSeq 2000	SRR1022348	SRX371696	WGS	SRP032430
556182	SRA109025	freshwater sediment metagenome	ILLUMINA	Illumina HiSeq 2000	SRR1022351	SRX371698	WGS	SRP032430
556182	SRA109025	freshwater sediment metagenome	ILLUMINA	Illumina HiSeq 2000	SRR1022353	SRX371702	WGS	SRP032430
556182	SRA109025	freshwater sediment metagenome	ILLUMINA	Illumina HiSeq 2000	SRR1022378	SRX371703	WGS	SRP032430
1234904	SRA109367	insect metagenome	ILLUMINA	Illumina HiSeq 2000	SRR1167686	SRX372128	WGS	SRP032467
1234904	SRA109367	insect metagenome	ILLUMINA	Illumina HiSeq 2000	SRR1023042	SRX372104	WGS	SRP032467
1234904	SRA109367	insect metagenome	ILLUMINA	Illumina HiSeq 2000	SRR1167685	SRX372125	WGS	SRP032467
942017	SRA110274	activated sludge metagenome	ILLUMINA	Illumina HiSeq 2000	SRR1027973	SRX373537	WGS	SRP032652
942017	SRA110274	activated sludge metagenome	ILLUMINA	Illumina HiSeq 2000	SRR1027976	SRX373540	WGS	SRP032652
942017	SRA110273	activated sludge metagenome	ILLUMINA	Illumina HiSeq 2000	SRR1027962	SRX373536	WGS	SRP032652
942017	SRA110274	activated sludge metagenome	ILLUMINA	Illumina HiSeq 2000	SRR1027978	SRX373542	WGS	SRP032652
942017	SRA110273	activated sludge metagenome	ILLUMINA	Illumina HiSeq 2000	SRR1027966	SRX373536	WGS	SRP032652
942017	SRA110274	activated sludge metagenome	ILLUMINA	Illumina HiSeq 2000	SRR1027974	SRX373538	WGS	SRP032652
942017	SRA110274	activated sludge metagenome	ILLUMINA	Illumina HiSeq 2000	SRR1027975	SRX373539	WGS	SRP032652
942017	SRA110274	activated sludge metagenome	ILLUMINA	Illumina HiSeq 2000	SRR1027977	SRX373541	WGS	SRP032652
410658	SRA078337	soil metagenome	ILLUMINA	Illumina HiSeq 2000	SRR1029957	SRX377439	WGS	SRP032984
408170	SRA114263	human gut metagenome	ILLUMINA	Illumina HiSeq 2000	SRR1039533	SRX384368	WGS	SRP033353
408170	SRA114101	human gut metagenome	ILLUMINA	Illumina HiSeq 2000	SRR1039532	SRX384366	WGS	SRP033353
1348798	SRA112076	terrestrial metagenome	ILLUMINA	Illumina MiSeq	SRR1040453	SRX385198	WGS	SRP033378
496920	SRA115333	saltern metagenome	ILLUMINA	Illumina HiSeq 2000	SRR1043669	SRX387571	WGS	SRP033527
496920	SRA115334	saltern metagenome	ILLUMINA	Illumina HiSeq 2000	SRR1043670	SRX387572	WGS	SRP033527
496920	SRA115322	saltern metagenome	ILLUMINA	Illumina HiSeq 2000	SRR1043606	SRX387517	WGS	SRP033527
496920	SRA115332	saltern metagenome	ILLUMINA	Illumina HiSeq 2000	SRR1043668	SRX387570	WGS	SRP033527
447426	SRA269321	human oral metagenome	ILLUMINA	Illumina HiSeq 2000	SRR2037083	SRX1036498	WGS	SRP033553
447426	SRA114996	human oral metagenome	ILLUMINA	Illumina HiSeq 2000	SRR1045100	SRX388848	WGS	SRP033553
447426	SRA114996	human oral metagenome	ILLUMINA	Illumina HiSeq 2000	SRR1045098	SRX388846	WGS	SRP033553
447426	SRA269321	human oral metagenome	ILLUMINA	Illumina HiSeq 2000	SRR2037088	SRX1036502	WGS	SRP033553
447426	SRA269321	human oral metagenome	ILLUMINA	Illumina HiSeq 2000	SRR2037091	SRX1036506	WGS	SRP033553
447426	SRA269321	human oral metagenome	ILLUMINA	Illumina HiSeq 2000	SRR2034638	SRX1034827	WGS	SRP033553
447426	SRA114996	human oral metagenome	ILLUMINA	Illumina HiSeq 2000	SRR1044017	SRX387816	WGS	SRP033553
447426	SRA269321	human oral metagenome	ILLUMINA	Illumina HiSeq 2000	SRR2037090	SRX1036504	WGS	SRP033553
447426	SRA114996	human oral metagenome	ILLUMINA	Illumina HiSeq 2000	SRR1044006	SRX387814	WGS	SRP033553
447426	SRA114996	human oral metagenome	ILLUMINA	Illumina HiSeq 2000	SRR1044034	SRX387821	WGS	SRP033553
449393	SRA115852	freshwater metagenome	ILLUMINA	Illumina HiSeq 2000	SRR1047948	SRX390514	WGS	SRP033730
449393	SRA115857	freshwater metagenome	ILLUMINA	Illumina HiSeq 2000	SRR1047954	SRX390520	WGS	SRP033730
449393	SRA115734	freshwater metagenome	ILLUMINA	Illumina HiSeq 2000	SRR1047946	SRX390512	WGS	SRP033730
449393	SRA115855	freshwater metagenome	ILLUMINA	Illumina HiSeq 2000	SRR1047952	SRX390518	WGS	SRP033730
449393	SRA115854	freshwater metagenome	ILLUMINA	Illumina HiSeq 2000	SRR1047951	SRX390517	WGS	SRP033730
449393	SRA115858	freshwater metagenome	ILLUMINA	Illumina HiSeq 2000	SRR1047955	SRX390521	WGS	SRP033730
449393	SRA115856	freshwater metagenome	ILLUMINA	Illumina HiSeq 2000	SRR1047953	SRX390519	WGS	SRP033730
449393	SRA115853	freshwater metagenome	ILLUMINA	Illumina HiSeq 2000	SRR1047949	SRX390515	WGS	SRP033730
449393	SRA115851	freshwater metagenome	ILLUMINA	Illumina HiSeq 2000	SRR1047947	SRX390513	WGS	SRP033730
1076179	SRA117438	bioreactor metagenome	ILLUMINA	Illumina HiSeq 2000	SRR1050527	SRX392470	WGS	SRP034442
1076179	SRA117438	bioreactor metagenome	ILLUMINA	Illumina HiSeq 2000	SRR1050524	SRX392467	WGS	SRP034442
1076179	SRA117438	bioreactor metagenome	ILLUMINA	Illumina HiSeq 2000	SRR1050525	SRX392468	WGS	SRP034442
1076179	SRA117438	bioreactor metagenome	ILLUMINA	Illumina HiSeq 2000	SRR1050528	SRX392471	WGS	SRP034442
1076179	SRA117438	bioreactor metagenome	ILLUMINA	Illumina HiSeq 2000	SRR1050519	SRX392460	WGS	SRP034442
1076179	SRA117438	bioreactor metagenome	ILLUMINA	Illumina HiSeq 2000	SRR1050523	SRX392466	WGS	SRP034442
412754	SRA122949	bioreactor sludge metagenome	ILLUMINA	Illumina HiSeq 2000	SRR1068202	SRX404361	WGS	SRP034536
1169740	SRA122926	aquatic metagenome	ILLUMINA	Illumina HiSeq 2000	SRR1068156	SRX404303	WGS	SRP034878
527639	SRA123701	wastewater metagenome	ILLUMINA	Illumina HiSeq 2000	SRR1106873	SRX425523	WGS	SRP035334
527639	SRA123701	wastewater metagenome	ILLUMINA	Illumina HiSeq 2000	SRR1106701	SRX425457	WGS	SRP035334
527639	SRA123701	wastewater metagenome	ILLUMINA	Illumina HiSeq 2000	SRR1106699	SRX425448	WGS	SRP035334
527639	SRA123701	wastewater metagenome	ILLUMINA	Illumina HiSeq 2000	SRR1106709	SRX425466	WGS	SRP035334
527639	SRA123701	wastewater metagenome	ILLUMINA	Illumina HiSeq 2000	SRR1106693	SRX425446	WGS	SRP035334
527639	SRA123701	wastewater metagenome	ILLUMINA	Illumina HiSeq 2000	SRR1106700	SRX425455	WGS	SRP035334
527639	SRA123701	wastewater metagenome	ILLUMINA	Illumina HiSeq 2000	SRR1106691	SRX425444	WGS	SRP035334
527639	SRA123701	wastewater metagenome	ILLUMINA	Illumina HiSeq 2000	SRR1106711	SRX425468	WGS	SRP035334
527639	SRA123701	wastewater metagenome	ILLUMINA	Illumina HiSeq 2000	SRR1106874	SRX425563	WGS	SRP035334
527639	SRA123701	wastewater metagenome	ILLUMINA	Illumina HiSeq 2000	SRR1106703	SRX425459	WGS	SRP035334
1447863	SRA124377	clinical metagenome	ILLUMINA	Illumina MiSeq	SRR1145847	SRX573009	WGS	SRP035384
1447863	SRA124377	clinical metagenome	ILLUMINA	Illumina MiSeq	SRR1145844	SRX573006	WGS	SRP035384
1447863	SRA124377	clinical metagenome	ILLUMINA	Illumina MiSeq	SRR1145845	SRX573007	WGS	SRP035384
1447863	SRA124377	clinical metagenome	ILLUMINA	Illumina MiSeq	SRR1145846	SRX573008	WGS	SRP035384
527639	SRA129082	wastewater metagenome	ILLUMINA	Illumina HiSeq 2000	SRR1144626	SRX449873	WGS	SRP035762
527639	SRA129301	wastewater metagenome	ILLUMINA	Illumina HiSeq 2500	SRR1145916	SRX451165	WGS	SRP035848
527639	SRA129301	wastewater metagenome	ILLUMINA	Illumina HiSeq 2500	SRR1145849	SRX451093	WGS	SRP035848
527639	SRA129301	wastewater metagenome	ILLUMINA	Illumina HiSeq 2500	SRR1145888	SRX451135	WGS	SRP035848
527639	SRA129301	wastewater metagenome	ILLUMINA	Illumina HiSeq 2500	SRR1144841	SRX450092	WGS	SRP035848
410658	SRA129303	soil metagenome	ILLUMINA	Illumina HiSeq 2000	SRR1152189	SRX457088	WGS	SRP036119
410658	SRA130754	soil metagenome	ILLUMINA	Illumina HiSeq 2000	SRR1153387	SRX457661	WGS	SRP036119
410658	SRA137643	soil metagenome	ILLUMINA	Illumina HiSeq 2000	SRR1168459	SRX467340	WGS	SRP036853
410658	SRA137643	soil metagenome	ILLUMINA	Illumina HiSeq 2000	SRR1168413	SRX472779	WGS	SRP036853
410658	SRA137643	soil metagenome	ILLUMINA	Illumina HiSeq 2000	SRR1168414	SRX467340	WGS	SRP036853
410658	SRA137643	soil metagenome	ILLUMINA	Illumina HiSeq 2000	SRR1164896	SRX467340	WGS	SRP036853
942017	SRA139040	activated sludge metagenome	ILLUMINA	Illumina MiSeq	SRR1168487	SRX468857	WGS	SRP037537
942017	SRA139040	activated sludge metagenome	ILLUMINA	Illumina MiSeq	SRR1168486	SRX468856	WGS	SRP037537
942017	SRA139040	activated sludge metagenome	ILLUMINA	Illumina MiSeq	SRR1168574	SRX468783	WGS	SRP037537
1169740	SRA142955	aquatic metagenome	ILLUMINA	Illumina HiSeq 2500	SRR1427043	SRX478144	WGS	SRP038102
1169740	SRA140504	aquatic metagenome	ILLUMINA	Illumina HiSeq 2500	SRR1427044	SRX472614	WGS	SRP038102
1169740	SRA140504	aquatic metagenome	ILLUMINA	Illumina HiSeq 2500	SRR1177011	SRX472614	WGS	SRP038102
1169740	SRA142955	aquatic metagenome	ILLUMINA	Illumina HiSeq 2500	SRR1179181	SRX478144	WGS	SRP038102
1169740	SRA142957	aquatic metagenome	ILLUMINA	Illumina HiSeq 2500	SRR1179191	SRX478154	WGS	SRP038102
1169740	SRA142957	aquatic metagenome	ILLUMINA	Illumina HiSeq 2500	SRR1427045	SRX478154	WGS	SRP038102
449393	SRA141625	freshwater metagenome	ILLUMINA	Illumina HiSeq 2000	SRR1173877	SRX474087	WGS	SRP038693
449393	SRA141625	freshwater metagenome	ILLUMINA	Illumina HiSeq 2000	SRR1173821	SRX474032	WGS	SRP038693
702656	SRA635352	compost metagenome	ILLUMINA	Illumina MiSeq	SRR6337348	SRX3436424	WGS	SRP038896
444079	SRA142681	fossil metagenome	ILLUMINA	Illumina HiSeq 1000	SRR1177788	SRX476647	WGS	SRP039002
1169740	SRA489146	aquatic metagenome	ILLUMINA	Illumina HiSeq 2500	SRR4831649	SRX2319965	WGS	SRP039390
1169740	SRA489146	aquatic metagenome	ILLUMINA	Illumina HiSeq 2500	SRR4831652	SRX2319968	WGS	SRP039390
1169740	SRA235452	aquatic metagenome	ILLUMINA	Illumina HiSeq 2500	SRR1788318	SRX865668	WGS	SRP039390
1169740	SRA489146	aquatic metagenome	ILLUMINA	Illumina HiSeq 2500	SRR4831647	SRX2319963	WGS	SRP039390
1169740	SRA489146	aquatic metagenome	ILLUMINA	Illumina HiSeq 2500	SRR4831644	SRX2319960	WGS	SRP039390
1169740	SRA489149	aquatic metagenome	ILLUMINA	Illumina HiSeq 2500	SRR4833057	SRX2320190	WGS	SRP039390
1169740	SRA235452	aquatic metagenome	ILLUMINA	Illumina HiSeq 2500	SRR1790680	SRX866633	WGS	SRP039390
1169740	SRA235452	aquatic metagenome	ILLUMINA	Illumina HiSeq 2500	SRR1790678	SRX866631	WGS	SRP039390
1169740	SRA235452	aquatic metagenome	ILLUMINA	Illumina HiSeq 2500	SRR1786616	SRX865121	WGS	SRP039390
1169740	SRA489146	aquatic metagenome	ILLUMINA	Illumina HiSeq 2500	SRR4831654	SRX2319970	WGS	SRP039390
449393	SRA143717	freshwater metagenome	ILLUMINA	Illumina HiSeq 2000	SRR1182527	SRX480941	WGS	SRP039395
449393	SRA143723	freshwater metagenome	ILLUMINA	Illumina HiSeq 2000	SRR1182643	SRX481053	WGS	SRP039398
449393	SRA143726	freshwater metagenome	ILLUMINA	Illumina HiSeq 2000	SRR1182651	SRX481055	WGS	SRP039400
449393	SRA143730	freshwater metagenome	ILLUMINA	Illumina HiSeq 2000	SRR1182698	SRX481087	WGS	SRP039404
449393	SRA143734	freshwater metagenome	ILLUMINA	Illumina HiSeq 2000	SRR1182701	SRX481089	WGS	SRP039406
449393	SRA143734	freshwater metagenome	ILLUMINA	Illumina HiSeq 2000	SRR1182700	SRX481090	WGS	SRP039406
749906	SRA148712	gut metagenome	ILLUMINA	Illumina HiSeq 2000	SRR1201870	SRX498680	WGS	SRP040073
749906	SRA148712	gut metagenome	ILLUMINA	Illumina HiSeq 2000	SRR1221442	SRX498681	WGS	SRP040073
408170	SRA149915	human gut metagenome	ILLUMINA	Illumina HiSeq 2000	SRR1238165	SRX516930	WGS	SRP040956
408170	SRA149915	human gut metagenome	ILLUMINA	Illumina HiSeq 2000	SRR1238129	SRX516666	WGS	SRP040956
408170	SRA149915	human gut metagenome	ILLUMINA	Illumina HiSeq 2000	SRR1238408	SRX517161	WGS	SRP040956
408170	SRA149915	human gut metagenome	ILLUMINA	Illumina HiSeq 2000	SRR1238406	SRX517160	WGS	SRP040956
408170	SRA149915	human gut metagenome	ILLUMINA	Illumina HiSeq 2000	SRR1237931	SRX510934	WGS	SRP040956
408170	SRA149915	human gut metagenome	ILLUMINA	Illumina HiSeq 2000	SRR1238139	SRX516903	WGS	SRP040956
408170	SRA149915	human gut metagenome	ILLUMINA	Illumina HiSeq 2000	SRR1238393	SRX517153	WGS	SRP040956
408170	SRA149915	human gut metagenome	ILLUMINA	Illumina HiSeq 2000	SRR1237934	SRX516663	WGS	SRP040956
408170	SRA149915	human gut metagenome	ILLUMINA	Illumina HiSeq 2000	SRR1238392	SRX517153	WGS	SRP040956
408170	SRA149915	human gut metagenome	ILLUMINA	Illumina HiSeq 2000	SRR1238142	SRX516906	WGS	SRP040956
652676	SRA156416	hydrothermal vent metagenome	ILLUMINA	Illumina HiSeq 2000	SRR1217567	SRX511306	WGS	SRP040975
652676	SRA156416	hydrothermal vent metagenome	ILLUMINA	Illumina HiSeq 2000	SRR1217465	SRX511277	WGS	SRP040975
652676	SRA156416	hydrothermal vent metagenome	ILLUMINA	Illumina HiSeq 2000	SRR1217566	SRX511305	WGS	SRP040975
652676	SRA156416	hydrothermal vent metagenome	ILLUMINA	Illumina HiSeq 2000	SRR1217564	SRX511303	WGS	SRP040975
652676	SRA156416	hydrothermal vent metagenome	ILLUMINA	Illumina HiSeq 2000	SRR1217565	SRX511304	WGS	SRP040975
652676	SRA156416	hydrothermal vent metagenome	ILLUMINA	Illumina HiSeq 2000	SRR1217459	SRX511268	WGS	SRP040975
652676	SRA156416	hydrothermal vent metagenome	ILLUMINA	Illumina HiSeq 2000	SRR1217461	SRX511271	WGS	SRP040975
652676	SRA156416	hydrothermal vent metagenome	ILLUMINA	Illumina HiSeq 2000	SRR1217462	SRX511273	WGS	SRP040975
652676	SRA156416	hydrothermal vent metagenome	ILLUMINA	Illumina HiSeq 2000	SRR1217367	SRX511174	WGS	SRP040975
652676	SRA156416	hydrothermal vent metagenome	ILLUMINA	Illumina HiSeq 2000	SRR1217452	SRX511256	WGS	SRP040975
527639	SRA157661	wastewater metagenome	ILLUMINA	Illumina HiSeq 2000	SRR1237781	SRX516607	WGS	SRP041145
527639	SRA157661	wastewater metagenome	ILLUMINA	Illumina HiSeq 2000	SRR1237780	SRX516605	WGS	SRP041145
527639	SRA157661	wastewater metagenome	ILLUMINA	Illumina HiSeq 2000	SRR1237782	SRX516606	WGS	SRP041145
527639	SRA157661	wastewater metagenome	ILLUMINA	Illumina HiSeq 2000	SRR1237783	SRX516608	WGS	SRP041145
496923	SRA157694	mosquito metagenome	ILLUMINA	Illumina HiSeq 2000	SRR1238106	SRX516707	WGS	SRP041157
496923	SRA157694	mosquito metagenome	ILLUMINA	Illumina HiSeq 2000	SRR1238105	SRX516707	WGS	SRP041157
433727	SRA161491	hot springs metagenome	ILLUMINA	Illumina HiSeq 2000	SRR1297203	SRX532417	WGS	SRP041649
433727	SRA161491	hot springs metagenome	ILLUMINA	Illumina HiSeq 2000	SRR1297186	SRX532417	WGS	SRP041649
433727	SRA161491	hot springs metagenome	ILLUMINA	Illumina HiSeq 2000	SRR1297204	SRX547129	WGS	SRP041649
433727	SRA161491	hot springs metagenome	ILLUMINA	Illumina HiSeq 2000	SRR1297185	SRX532417	WGS	SRP041649
496922	SRA162000	coral metagenome	ILLUMINA	Illumina HiSeq 2500	SRR1286229	SRX542348	WGS	SRP041781
496922	SRA162000	coral metagenome	ILLUMINA	Illumina HiSeq 2500	SRR1275613	SRX535547	WGS	SRP041781
496922	SRA162000	coral metagenome	ILLUMINA	Illumina HiSeq 2500	SRR1286232	SRX542349	WGS	SRP041781
496922	SRA162000	coral metagenome	ILLUMINA	Illumina HiSeq 2500	SRR1275540	SRX535500	WGS	SRP041781
496922	SRA162000	coral metagenome	ILLUMINA	Illumina HiSeq 2500	SRR1283349	SRX540234	WGS	SRP041781
496922	SRA162000	coral metagenome	ILLUMINA	Illumina HiSeq 2500	SRR1286226	SRX542346	WGS	SRP041781
496922	SRA162000	coral metagenome	ILLUMINA	Illumina HiSeq 2500	SRR1276121	SRX535781	WGS	SRP041781
496922	SRA162000	coral metagenome	ILLUMINA	Illumina HiSeq 2500	SRR1283437	SRX540273	WGS	SRP041781
496922	SRA162000	coral metagenome	ILLUMINA	Illumina HiSeq 2500	SRR1283435	SRX540271	WGS	SRP041781
496922	SRA162000	coral metagenome	ILLUMINA	Illumina HiSeq 2500	SRR1286223	SRX542344	WGS	SRP041781
412755	SRA259870	marine sediment metagenome	ILLUMINA	Illumina HiSeq 1000	SRR1971621	SRX993395	WGS	SRP042162
412755	SRA259870	marine sediment metagenome	ILLUMINA	Illumina HiSeq 1000	SRR1971622	SRX993396	WGS	SRP042162
412755	SRA259870	marine sediment metagenome	ILLUMINA	Illumina HiSeq 1000	SRR1971620	SRX993394	WGS	SRP042162
1070528	SRA259152	viral metagenome	ILLUMINA	Illumina MiSeq	SRR1974506	SRX995828	WGS	SRP042189
1070528	SRA167593	viral metagenome	ILLUMINA	Illumina MiSeq	SRR1301999	SRX554914	WGS	SRP042189
1070528	SRA259155	viral metagenome	ILLUMINA	Illumina MiSeq	SRR1974509	SRX995831	WGS	SRP042189
1070528	SRA259154	viral metagenome	ILLUMINA	Illumina MiSeq	SRR1974508	SRX995830	WGS	SRP042189
1070528	SRA246761	viral metagenome	ILLUMINA	Illumina MiSeq	SRR1974489	SRX957138	WGS	SRP042189
1070528	SRA259145	viral metagenome	ILLUMINA	Illumina MiSeq	SRR1974499	SRX995821	WGS	SRP042189
1070528	SRA259156	viral metagenome	ILLUMINA	Illumina MiSeq	SRR1974510	SRX995832	WGS	SRP042189
1070528	SRA259153	viral metagenome	ILLUMINA	Illumina MiSeq	SRR1974507	SRX995829	WGS	SRP042189
1070528	SRA166793	viral metagenome	ILLUMINA	Illumina MiSeq	SRR1296481	SRX550904	WGS	SRP042189
1070528	SRA259160	viral metagenome	ILLUMINA	Illumina MiSeq	SRR1974515	SRX995836	WGS	SRP042189
408172	SRA168416	marine metagenome	ILLUMINA	Illumina HiSeq 2000	SRR1313318	SRX559946	WGS	SRP042626
408172	SRA168421	marine metagenome	ILLUMINA	Illumina HiSeq 2000	SRR1313734	SRX560108	WGS	SRP042629
1348798	SRA168970	terrestrial metagenome	ILLUMINA	Illumina HiSeq 2000	SRR1812319	SRX884662	WGS	SRP043023
1348798	SRA168970	terrestrial metagenome	ILLUMINA	Illumina HiSeq 2000	SRR1375011	SRX595695	WGS	SRP043023
1348798	SRA168970	terrestrial metagenome	ILLUMINA	Illumina HiSeq 2000	SRR1367222	SRX579624	WGS	SRP043023
749906	SRA171032	gut metagenome	ILLUMINA	Illumina MiSeq	SRR1438005	SRX616514	WGS	SRP043481
749906	SRA171032	gut metagenome	ILLUMINA	Illumina MiSeq	SRR1438007	SRX616516	WGS	SRP043481
749906	SRA171032	gut metagenome	ILLUMINA	Illumina MiSeq	SRR1438008	SRX616517	WGS	SRP043481
749906	SRA171032	gut metagenome	ILLUMINA	Illumina MiSeq	SRR1438012	SRX616520	WGS	SRP043481
749906	SRA171032	gut metagenome	ILLUMINA	Illumina MiSeq	SRR1438011	SRX616519	WGS	SRP043481
749906	SRA171032	gut metagenome	ILLUMINA	Illumina MiSeq	SRR1438014	SRX616523	WGS	SRP043481
749906	SRA171032	gut metagenome	ILLUMINA	Illumina MiSeq	SRR1438006	SRX616515	WGS	SRP043481
749906	SRA171032	gut metagenome	ILLUMINA	Illumina MiSeq	SRR1438002	SRX616506	WGS	SRP043481
749906	SRA171032	gut metagenome	ILLUMINA	Illumina MiSeq	SRR1438013	SRX616521	WGS	SRP043481
749906	SRA171032	gut metagenome	ILLUMINA	Illumina MiSeq	SRR1437999	SRX616527	WGS	SRP043481
412754	SRA172148	bioreactor sludge metagenome	ILLUMINA	Illumina MiSeq	SRR1449323	SRX621194	WGS	SRP043519
412754	SRA172148	bioreactor sludge metagenome	ILLUMINA	Illumina MiSeq	SRR1460118	SRX621194	WGS	SRP043519
718308	SRA423842	biofilm metagenome	ILLUMINA	Illumina HiSeq 2000	SRR3479772	SRX1745253	WGS	SRP043535
718308	SRA423842	biofilm metagenome	ILLUMINA	Illumina HiSeq 2000	SRR3479767	SRX1745248	WGS	SRP043535
718308	SRA423842	biofilm metagenome	ILLUMINA	Illumina HiSeq 2000	SRR3479773	SRX1745254	WGS	SRP043535
718308	SRA423842	biofilm metagenome	ILLUMINA	Illumina HiSeq 2000	SRR3479768	SRX1745249	WGS	SRP043535
718308	SRA172179	biofilm metagenome	ILLUMINA	Illumina HiSeq 2000	SRR1450398	SRX621521	WGS	SRP043535
718308	SRA423842	biofilm metagenome	ILLUMINA	Illumina HiSeq 2000	SRR3479771	SRX1745252	WGS	SRP043535
718308	SRA423842	biofilm metagenome	ILLUMINA	Illumina HiSeq 2000	SRR3479769	SRX1745250	WGS	SRP043535
718308	SRA423842	biofilm metagenome	ILLUMINA	Illumina HiSeq 2000	SRR3479770	SRX1745251	WGS	SRP043535
556182	SRA172917	freshwater sediment metagenome	ILLUMINA	Illumina MiSeq	SRR1505168	SRX644732	WGS	SRP044024
556182	SRA172917	freshwater sediment metagenome	ILLUMINA	Illumina MiSeq	SRR1505169	SRX644733	WGS	SRP044024
556182	SRA172917	freshwater sediment metagenome	ILLUMINA	Illumina MiSeq	SRR1505173	SRX644737	WGS	SRP044024
556182	SRA172917	freshwater sediment metagenome	ILLUMINA	Illumina MiSeq	SRR1505170	SRX644734	WGS	SRP044024
556182	SRA172917	freshwater sediment metagenome	ILLUMINA	Illumina MiSeq	SRR1505166	SRX644730	WGS	SRP044024
556182	SRA172917	freshwater sediment metagenome	ILLUMINA	Illumina MiSeq	SRR1505172	SRX644736	WGS	SRP044024
556182	SRA172917	freshwater sediment metagenome	ILLUMINA	Illumina MiSeq	SRR1505167	SRX644731	WGS	SRP044024
556182	SRA172917	freshwater sediment metagenome	ILLUMINA	Illumina MiSeq	SRR1505171	SRX644735	WGS	SRP044024
410658	SRA174158	soil metagenome	ILLUMINA	Illumina HiSeq 2000	SRR1523110	SRX646322	WGS	SRP044034
412754	SRA274831	bioreactor sludge metagenome	ILLUMINA	Illumina HiSeq 2000	SRR2082609	SRX1077123	WGS	SRP044055
412754	SRA274831	bioreactor sludge metagenome	ILLUMINA	Illumina HiSeq 2000	SRR2082608	SRX1077122	WGS	SRP044055
412754	SRA274831	bioreactor sludge metagenome	ILLUMINA	Illumina HiSeq 2000	SRR2121926	SRX1113225	WGS	SRP044055
412754	SRA274831	bioreactor sludge metagenome	ILLUMINA	Illumina HiSeq 2000	SRR2082580	SRX1077082	WGS	SRP044055
412754	SRA174249	bioreactor sludge metagenome	ILLUMINA	Illumina HiSeq 2000	SRR1506984	SRX646154	WGS	SRP044055
412754	SRA274831	bioreactor sludge metagenome	ILLUMINA	Illumina HiSeq 2000	SRR2082607	SRX1077121	WGS	SRP044055
412754	SRA274831	bioreactor sludge metagenome	ILLUMINA	Illumina HiSeq 2000	SRR2082587	SRX1077113	WGS	SRP044055
412754	SRA274831	bioreactor sludge metagenome	ILLUMINA	Illumina HiSeq 2000	SRR2106648	SRX1100504	WGS	SRP044055
412754	SRA274831	bioreactor sludge metagenome	ILLUMINA	Illumina HiSeq 2000	SRR2119805	SRX1113224	WGS	SRP044055
412754	SRA174248	bioreactor sludge metagenome	ILLUMINA	Illumina HiSeq 2000	SRR1506983	SRX646153	WGS	SRP044055
410658	SRA174292	soil metagenome	ILLUMINA	Illumina HiSeq 2000	SRR1531574	SRX646323	WGS	SRP044070
870726	SRA174505	food metagenome	ILLUMINA	Illumina MiSeq	SRR1514791	SRX652341	WGS	SRP044165
408172	SRA174688	marine metagenome	ILLUMINA	Illumina MiSeq	SRR1509796	SRX648445	WGS	SRP044185
408172	SRA174688	marine metagenome	ILLUMINA	Illumina MiSeq	SRR1509790	SRX648440	WGS	SRP044185
408172	SRA174688	marine metagenome	ILLUMINA	Illumina MiSeq	SRR1509797	SRX648500	WGS	SRP044185
408172	SRA174688	marine metagenome	ILLUMINA	Illumina MiSeq	SRR1509794	SRX648444	WGS	SRP044185
408172	SRA174688	marine metagenome	ILLUMINA	Illumina MiSeq	SRR1509798	SRX648501	WGS	SRP044185
408172	SRA174688	marine metagenome	ILLUMINA	Illumina MiSeq	SRR1509793	SRX648443	WGS	SRP044185
408172	SRA174688	marine metagenome	ILLUMINA	Illumina MiSeq	SRR1509799	SRX648502	WGS	SRP044185
408172	SRA174688	marine metagenome	ILLUMINA	Illumina MiSeq	SRR1509800	SRX648503	WGS	SRP044185
408172	SRA174688	marine metagenome	ILLUMINA	Illumina MiSeq	SRR1509792	SRX648442	WGS	SRP044185
1297885	SRA174711	plant metagenome	ILLUMINA	Illumina HiSeq 2000	SRR1511000	SRX648995	WGS	SRP044193
1297885	SRA174711	plant metagenome	ILLUMINA	Illumina HiSeq 2000	SRR1511001	SRX648996	WGS	SRP044193
1297885	SRA174711	plant metagenome	ILLUMINA	Illumina HiSeq 2000	SRR1510979	SRX648974	WGS	SRP044193
1297885	SRA174711	plant metagenome	ILLUMINA	Illumina HiSeq 2000	SRR1510973	SRX648968	WGS	SRP044193
1297885	SRA174711	plant metagenome	ILLUMINA	Illumina HiSeq 2000	SRR1510997	SRX648992	WGS	SRP044193
1297885	SRA174711	plant metagenome	ILLUMINA	Illumina HiSeq 2000	SRR1510976	SRX648971	WGS	SRP044193
1297885	SRA174711	plant metagenome	ILLUMINA	Illumina HiSeq 2000	SRR1510998	SRX648993	WGS	SRP044193
1297885	SRA174711	plant metagenome	ILLUMINA	Illumina HiSeq 2000	SRR1511011	SRX649006	WGS	SRP044193
1297885	SRA174711	plant metagenome	ILLUMINA	Illumina HiSeq 2000	SRR1510978	SRX648973	WGS	SRP044193
1297885	SRA174711	plant metagenome	ILLUMINA	Illumina HiSeq 2000	SRR1510983	SRX648978	WGS	SRP044193
449393	SRA175851	freshwater metagenome	ILLUMINA	Illumina HiSeq 2500	SRR1522964	SRX659576	WGS	SRP044326
449393	SRA175851	freshwater metagenome	ILLUMINA	Illumina HiSeq 2500	SRR1522971	SRX659577	WGS	SRP044326
449393	SRA175851	freshwater metagenome	ILLUMINA	Illumina HiSeq 2500	SRR1522973	SRX659578	WGS	SRP044326
449393	SRA174724	freshwater metagenome	ILLUMINA	Illumina HiSeq 2500	SRR1514963	SRX652459	WGS	SRP044326
449393	SRA174724	freshwater metagenome	ILLUMINA	Illumina HiSeq 2500	SRR1515032	SRX652621	WGS	SRP044326
449393	SRA175851	freshwater metagenome	ILLUMINA	Illumina HiSeq 2500	SRR1522974	SRX659579	WGS	SRP044326
449393	SRA174724	freshwater metagenome	ILLUMINA	Illumina HiSeq 2500	SRR1518285	SRX655520	WGS	SRP044326
646099	SRA175393	human metagenome	ILLUMINA	Illumina HiSeq 2000	SRR1519052	SRX656253	WGS	SRP044400
646099	SRA175393	human metagenome	ILLUMINA	Illumina HiSeq 2000	SRR1518393	SRX655652	WGS	SRP044400
646099	SRA175393	human metagenome	ILLUMINA	Illumina HiSeq 2000	SRR1519080	SRX656281	WGS	SRP044400
646099	SRA175393	human metagenome	ILLUMINA	Illumina HiSeq 2000	SRR1519079	SRX656280	WGS	SRP044400
646099	SRA175393	human metagenome	ILLUMINA	Illumina HiSeq 2000	SRR1519060	SRX656261	WGS	SRP044400
646099	SRA175393	human metagenome	ILLUMINA	Illumina HiSeq 2000	SRR1519082	SRX656282	WGS	SRP044400
646099	SRA175393	human metagenome	ILLUMINA	Illumina HiSeq 2000	SRR1519075	SRX656276	WGS	SRP044400
646099	SRA175393	human metagenome	ILLUMINA	Illumina HiSeq 2000	SRR1519078	SRX656279	WGS	SRP044400
646099	SRA175393	human metagenome	ILLUMINA	Illumina HiSeq 2000	SRR1519044	SRX656233	WGS	SRP044400
646099	SRA175393	human metagenome	ILLUMINA	Illumina HiSeq 2000	SRR1518476	SRX655726	WGS	SRP044400
1256227	SRA176112	indoor metagenome	ILLUMINA	Illumina MiSeq	SRR1524506	SRX661128	WGS	SRP044682
1256227	SRA176112	indoor metagenome	ILLUMINA	Illumina MiSeq	SRR1524487	SRX661109	WGS	SRP044682
1256227	SRA176112	indoor metagenome	ILLUMINA	Illumina MiSeq	SRR1524507	SRX661129	WGS	SRP044682
1256227	SRA176112	indoor metagenome	ILLUMINA	Illumina MiSeq	SRR1524511	SRX661133	WGS	SRP044682
1256227	SRA176112	indoor metagenome	ILLUMINA	Illumina MiSeq	SRR1524491	SRX661113	WGS	SRP044682
1256227	SRA176112	indoor metagenome	ILLUMINA	Illumina MiSeq	SRR1524504	SRX661126	WGS	SRP044682
1256227	SRA176112	indoor metagenome	ILLUMINA	Illumina MiSeq	SRR1532739	SRX666363	WGS	SRP044682
1256227	SRA176112	indoor metagenome	ILLUMINA	Illumina MiSeq	SRR1524494	SRX661116	WGS	SRP044682
1256227	SRA176112	indoor metagenome	ILLUMINA	Illumina MiSeq	SRR1524515	SRX661137	WGS	SRP044682
1256227	SRA176112	indoor metagenome	ILLUMINA	Illumina MiSeq	SRR1524486	SRX661108	WGS	SRP044682
749906	SRA176064	gut metagenome	ILLUMINA	Illumina MiSeq	SRR1522982	SRX659586	WGS	SRP044714
718308	SRA176791	biofilm metagenome	ILLUMINA	Illumina MiSeq	SRR1531492	SRX665168	WGS	SRP044910
718308	SRA176791	biofilm metagenome	ILLUMINA	Illumina MiSeq	SRR1528454	SRX663055	WGS	SRP044910
410662	SRA177117	symbiont metagenome	ILLUMINA	Illumina HiSeq 2000	SRR1531517	SRX665192	WGS	SRP045059
410662	SRA177158	symbiont metagenome	ILLUMINA	Illumina HiSeq 2000	SRR1531545	SRX665307	WGS	SRP045073
410662	SRA177157	symbiont metagenome	ILLUMINA	Illumina HiSeq 2000	SRR1531569	SRX665330	WGS	SRP045075
410662	SRA177172	symbiont metagenome	ILLUMINA	Illumina HiSeq 2000	SRR1532736	SRX665338	WGS	SRP045078
717931	SRA177569	groundwater metagenome	ILLUMINA	Illumina HiSeq 2000	SRR1534387	SRX667892	WGS	SRP045164
717931	SRA180200	groundwater metagenome	ILLUMINA	Illumina HiSeq 2000	SRR1556897	SRX685735	WGS	SRP045164
717931	SRA177547	groundwater metagenome	ILLUMINA	Illumina HiSeq 2000	SRR1534154	SRX667739	WGS	SRP045164
1531857	SRA246141	rock porewater metagenome	ILLUMINA	Illumina HiSeq 2500	SRR1916582	SRX957187	WGS	SRP045342
1531857	SRA246141	rock porewater metagenome	ILLUMINA	Illumina HiSeq 2500	SRR1916587	SRX955847	WGS	SRP045342
1531857	SRA246141	rock porewater metagenome	ILLUMINA	Illumina HiSeq 2500	SRR1914421	SRX955810	WGS	SRP045342
1531857	SRA246141	rock porewater metagenome	ILLUMINA	Illumina HiSeq 2500	SRR1909633	SRX951251	WGS	SRP045342
1531857	SRA246141	rock porewater metagenome	ILLUMINA	Illumina HiSeq 2500	SRR1916559	SRX957365	WGS	SRP045342
1531857	SRA246141	rock porewater metagenome	ILLUMINA	Illumina HiSeq 2500	SRR1914411	SRX955797	WGS	SRP045342
1531857	SRA246141	rock porewater metagenome	ILLUMINA	Illumina HiSeq 2500	SRR1916560	SRX957366	WGS	SRP045342
1531857	SRA246141	rock porewater metagenome	ILLUMINA	Illumina HiSeq 2500	SRR1916589	SRX957167	WGS	SRP045342
1531857	SRA246141	rock porewater metagenome	ILLUMINA	Illumina HiSeq 2500	SRR1916590	SRX957166	WGS	SRP045342
1531857	SRA246141	rock porewater metagenome	ILLUMINA	Illumina HiSeq 2500	SRR1916588	SRX957183	WGS	SRP045342
408172	SRA178690	marine metagenome	ILLUMINA	Illumina HiSeq 2000	SRR3993157	SRX1994288	WGS	SRP045350
408172	SRA178690	marine metagenome	ILLUMINA	Illumina HiSeq 2000	SRR1539385	SRX672326	WGS	SRP045350
408172	SRA178690	marine metagenome	ILLUMINA	Illumina HiSeq 2000	SRR5877535	SRX3045007	WGS	SRP045350
408172	SRA178690	marine metagenome	ILLUMINA	Illumina HiSeq 2000	SRR1539203	SRX672099	WGS	SRP045350
408172	SRA178690	marine metagenome	ILLUMINA	Illumina HiSeq 2000	SRR5877534	SRX3045006	WGS	SRP045350
408172	SRA178690	marine metagenome	ILLUMINA	Illumina HiSeq 2000	SRR3405540	SRX1715832	WGS	SRP045350
408172	SRA178690	marine metagenome	ILLUMINA	Illumina HiSeq 2000	SRR5877443	SRX3044915	WGS	SRP045350
408172	SRA178690	marine metagenome	ILLUMINA	Illumina HiSeq 2000	SRR1539645	SRX672291	WGS	SRP045350
408172	SRA178690	marine metagenome	ILLUMINA	Illumina HiSeq 2000	SRR5010551	SRX2341503	WGS	SRP045350
408172	SRA178690	marine metagenome	ILLUMINA	Illumina HiSeq 2000	SRR1539382	SRX672315	WGS	SRP045350
449393	SRA247127	freshwater metagenome	ILLUMINA	Illumina HiSeq 2000	SRR1917538	SRX958168	WGS	SRP045539
433733	SRA179498	human lung metagenome	ILLUMINA	Illumina HiSeq 2500	SRR1553684	SRX682952	WGS	SRP045601
433733	SRA179498	human lung metagenome	ILLUMINA	Illumina HiSeq 2500	SRR1553677	SRX682948	WGS	SRP045601
433733	SRA179498	human lung metagenome	ILLUMINA	Illumina HiSeq 2500	SRR1553676	SRX682948	WGS	SRP045601
433733	SRA179498	human lung metagenome	ILLUMINA	Illumina HiSeq 2500	SRR1553680	SRX682950	WGS	SRP045601
433733	SRA179498	human lung metagenome	ILLUMINA	Illumina HiSeq 2500	SRR1553682	SRX682951	WGS	SRP045601
433733	SRA179498	human lung metagenome	ILLUMINA	Illumina HiSeq 2500	SRR1553689	SRX682954	WGS	SRP045601
433733	SRA179498	human lung metagenome	ILLUMINA	Illumina HiSeq 2500	SRR1553685	SRX682953	WGS	SRP045601
433733	SRA179498	human lung metagenome	ILLUMINA	Illumina HiSeq 2500	SRR1553683	SRX682952	WGS	SRP045601
433733	SRA179498	human lung metagenome	ILLUMINA	Illumina HiSeq 2500	SRR1553686	SRX682953	WGS	SRP045601
433733	SRA179498	human lung metagenome	ILLUMINA	Illumina HiSeq 2500	SRR1553692	SRX682954	WGS	SRP045601
412755	SRA179947	marine sediment metagenome	ILLUMINA	Illumina HiSeq 2500	SRR1555748	SRX684858	WGS	SRP045692
412755	SRA179947	marine sediment metagenome	ILLUMINA	Illumina HiSeq 2500	SRR1555743	SRX684858	WGS	SRP045692
412755	SRA179947	marine sediment metagenome	ILLUMINA	Illumina HiSeq 2500	SRR1555744	SRX684853	WGS	SRP045692
412755	SRA179947	marine sediment metagenome	ILLUMINA	Illumina HiSeq 2500	SRR1555750	SRX684860	WGS	SRP045692
412755	SRA179947	marine sediment metagenome	ILLUMINA	Illumina HiSeq 2500	SRR1797781	SRX872366	WGS	SRP045692
1326787	SRA180717	fermentation metagenome	ILLUMINA	Illumina HiSeq 2000	SRR1561995	SRX691270	WGS	SRP046072
1326787	SRA180717	fermentation metagenome	ILLUMINA	Illumina HiSeq 2000	SRR1562009	SRX691284	WGS	SRP046072
1326787	SRA180717	fermentation metagenome	ILLUMINA	Illumina HiSeq 2000	SRR1562005	SRX691280	WGS	SRP046072
1326787	SRA180717	fermentation metagenome	ILLUMINA	Illumina HiSeq 2000	SRR1561989	SRX691264	WGS	SRP046072
1326787	SRA180717	fermentation metagenome	ILLUMINA	Illumina HiSeq 2000	SRR1562006	SRX691281	WGS	SRP046072
1326787	SRA180717	fermentation metagenome	ILLUMINA	Illumina HiSeq 2000	SRR1562002	SRX691277	WGS	SRP046072
1326787	SRA180717	fermentation metagenome	ILLUMINA	Illumina HiSeq 2000	SRR1561996	SRX691271	WGS	SRP046072
1326787	SRA180717	fermentation metagenome	ILLUMINA	Illumina HiSeq 2000	SRR1561997	SRX691272	WGS	SRP046072
1326787	SRA180717	fermentation metagenome	ILLUMINA	Illumina HiSeq 2000	SRR1561991	SRX691266	WGS	SRP046072
1326787	SRA180717	fermentation metagenome	ILLUMINA	Illumina HiSeq 2000	SRR1562003	SRX691278	WGS	SRP046072
412757	SRA181599	beach sand metagenome	ILLUMINA	Illumina MiSeq	SRR1569871	SRX696244	WGS	SRP046227
412757	SRA181599	beach sand metagenome	ILLUMINA	Illumina MiSeq	SRR1569742	SRX696142	WGS	SRP046227
412757	SRA181599	beach sand metagenome	ILLUMINA	Illumina MiSeq	SRR1570801	SRX696250	WGS	SRP046227
412757	SRA181599	beach sand metagenome	ILLUMINA	Illumina MiSeq	SRR1569898	SRX696246	WGS	SRP046227
412757	SRA181599	beach sand metagenome	ILLUMINA	Illumina MiSeq	SRR1570769	SRX696248	WGS	SRP046227
412757	SRA181599	beach sand metagenome	ILLUMINA	Illumina MiSeq	SRR1570804	SRX696255	WGS	SRP046227
412757	SRA181599	beach sand metagenome	ILLUMINA	Illumina MiSeq	SRR1569894	SRX696245	WGS	SRP046227
412757	SRA181599	beach sand metagenome	ILLUMINA	Illumina MiSeq	SRR1569812	SRX696240	WGS	SRP046227
412757	SRA181599	beach sand metagenome	ILLUMINA	Illumina MiSeq	SRR1569462	SRX695904	WGS	SRP046227
412757	SRA181599	beach sand metagenome	ILLUMINA	Illumina MiSeq	SRR1570802	SRX696254	WGS	SRP046227
539655	SRA182029	human skin metagenome	ILLUMINA	Illumina HiSeq 2000	SRR1571295	SRX697545	WGS	SRP046302
539655	SRA182029	human skin metagenome	ILLUMINA	Illumina HiSeq 2000	SRR1569207	SRX695766	WGS	SRP046302
539655	SRA182029	human skin metagenome	ILLUMINA	Illumina HiSeq 2000	SRR1571296	SRX697547	WGS	SRP046302
539655	SRA182029	human skin metagenome	ILLUMINA	Illumina HiSeq 2000	SRR1571292	SRX697542	WGS	SRP046302
749907	SRA183339	sediment metagenome	ILLUMINA	Illumina HiSeq 2000	SRR1572169	SRX698342	WGS	SRP046757
449393	SRA183636	freshwater metagenome	ILLUMINA	Illumina MiSeq	SRR1581191	SRX700795	WGS	SRP046994
449393	SRA183636	freshwater metagenome	ILLUMINA	Illumina MiSeq	SRR1582501	SRX707489	WGS	SRP046994
449393	SRA183636	freshwater metagenome	ILLUMINA	Illumina MiSeq	SRR1582516	SRX707502	WGS	SRP046994
449393	SRA183636	freshwater metagenome	ILLUMINA	Illumina MiSeq	SRR1581195	SRX700796	WGS	SRP046994
449393	SRA183636	freshwater metagenome	ILLUMINA	Illumina MiSeq	SRR1582506	SRX707492	WGS	SRP046994
449393	SRA183636	freshwater metagenome	ILLUMINA	Illumina MiSeq	SRR1582512	SRX707498	WGS	SRP046994
449393	SRA183636	freshwater metagenome	ILLUMINA	Illumina MiSeq	SRR1582515	SRX707501	WGS	SRP046994
449393	SRA183636	freshwater metagenome	ILLUMINA	Illumina MiSeq	SRR1582500	SRX707488	WGS	SRP046994
449393	SRA183636	freshwater metagenome	ILLUMINA	Illumina MiSeq	SRR1582511	SRX707497	WGS	SRP046994
449393	SRA183636	freshwater metagenome	ILLUMINA	Illumina MiSeq	SRR1582508	SRX707494	WGS	SRP046994
749907	SRA183635	sediment metagenome	ILLUMINA	Illumina MiSeq	SRR1574693	SRX699729	WGS	SRP047058
1169740	SRA180560	aquatic metagenome	ILLUMINA	Illumina HiSeq 2000	SRR1573580	SRX699554	WGS	SRP047074
1169740	SRA180560	aquatic metagenome	ILLUMINA	Illumina HiSeq 2000	SRR1573578	SRX699553	WGS	SRP047074
1169740	SRA180560	aquatic metagenome	ILLUMINA	Illumina HiSeq 2000	SRR1563167	SRX691249	WGS	SRP047074
1169740	SRA180560	aquatic metagenome	ILLUMINA	Illumina HiSeq 2000	SRR1573581	SRX699556	WGS	SRP047074
1169740	SRA180560	aquatic metagenome	ILLUMINA	Illumina HiSeq 2000	SRR1573583	SRX699559	WGS	SRP047074
1169740	SRA180560	aquatic metagenome	ILLUMINA	Illumina HiSeq 2000	SRR1573579	SRX699557	WGS	SRP047074
1169740	SRA180560	aquatic metagenome	ILLUMINA	Illumina HiSeq 2000	SRR1573565	SRX699551	WGS	SRP047074
1169740	SRA180560	aquatic metagenome	ILLUMINA	Illumina HiSeq 2000	SRR1564103	SRX699540	WGS	SRP047074
556182	SRA184032	freshwater sediment metagenome	ILLUMINA	Illumina HiSeq 2000	SRR1574704	SRX700528	WGS	SRP047092
2014073	SRA184303	plastic metagenome	ILLUMINA	Illumina MiSeq	SRR6928239	SRX3874032	WGS	SRP047153
2014073	SRA184303	plastic metagenome	ILLUMINA	Illumina MiSeq	SRR6301030	SRX3401943	WGS	SRP047153
2014073	SRA184303	plastic metagenome	ILLUMINA	Illumina MiSeq	SRR1575393	SRX701150	WGS	SRP047153
749906	SRA181166	gut metagenome	ILLUMINA	Illumina HiSeq 2500	SRR1564301	SRX691170	WGS	SRP047227
749906	SRA189853	gut metagenome	ILLUMINA	Illumina HiSeq 2000			WGS	SRP047437
749906	SRA189849	gut metagenome	ILLUMINA	Illumina HiSeq 2000			WGS	SRP047437
749906	SRA189848	gut metagenome	ILLUMINA	Illumina HiSeq 2000			WGS	SRP047437
749906	SRA189851	gut metagenome	ILLUMINA	Illumina HiSeq 2000			WGS	SRP047437
749906	SRA189850	gut metagenome	ILLUMINA	Illumina HiSeq 2000			WGS	SRP047437
749906	SRA189845	gut metagenome	ILLUMINA	Illumina HiSeq 2000			WGS	SRP047437
410658	SRA185630	soil metagenome	ILLUMINA	Illumina HiSeq 2000	SRR1586304	SRX710608	WGS	SRP047512
410658	SRA185630	soil metagenome	ILLUMINA	Illumina HiSeq 2000	SRR1586323	SRX710627	WGS	SRP047512
410658	SRA185630	soil metagenome	ILLUMINA	Illumina HiSeq 2000	SRR1586311	SRX710615	WGS	SRP047512
410658	SRA185630	soil metagenome	ILLUMINA	Illumina HiSeq 2000	SRR1586264	SRX710568	WGS	SRP047512
410658	SRA185630	soil metagenome	ILLUMINA	Illumina HiSeq 2000	SRR1586317	SRX710621	WGS	SRP047512
410658	SRA185630	soil metagenome	ILLUMINA	Illumina HiSeq 2000	SRR1586276	SRX710580	WGS	SRP047512
410658	SRA185630	soil metagenome	ILLUMINA	Illumina HiSeq 2000	SRR1586266	SRX710570	WGS	SRP047512
410658	SRA185630	soil metagenome	ILLUMINA	Illumina HiSeq 2000	SRR1586273	SRX710577	WGS	SRP047512
410658	SRA185630	soil metagenome	ILLUMINA	Illumina HiSeq 2000	SRR1586265	SRX710569	WGS	SRP047512
410658	SRA185630	soil metagenome	ILLUMINA	Illumina HiSeq 2000	SRR1586286	SRX710590	WGS	SRP047512
449393	SRA187916	freshwater metagenome	ILLUMINA	Illumina HiSeq 2500	SRR1593268	SRX717585	WGS	SRP048255
449393	SRA187916	freshwater metagenome	ILLUMINA	Illumina HiSeq 2500	SRR1593049	SRX717357	WGS	SRP048255
449393	SRA187916	freshwater metagenome	ILLUMINA	Illumina HiSeq 2500	SRR1593265	SRX717576	WGS	SRP048255
449393	SRA187916	freshwater metagenome	ILLUMINA	Illumina HiSeq 2500	SRR1593258	SRX717563	WGS	SRP048255
449393	SRA187916	freshwater metagenome	ILLUMINA	Illumina HiSeq 2500	SRR1593267	SRX717582	WGS	SRP048255
449393	SRA187916	freshwater metagenome	ILLUMINA	Illumina HiSeq 2500	SRR1593033	SRX717341	WGS	SRP048255
449393	SRA187916	freshwater metagenome	ILLUMINA	Illumina HiSeq 2500	SRR1593266	SRX717579	WGS	SRP048255
449393	SRA187916	freshwater metagenome	ILLUMINA	Illumina HiSeq 2500	SRR1593259	SRX717564	WGS	SRP048255
749907	SRA188965	sediment metagenome	ILLUMINA	Illumina HiSeq 2000	SRR1605785	SRX727164	WGS	SRP048716
527639	SRA192497	wastewater metagenome	ILLUMINA	Illumina HiSeq 2000	SRR1616982	SRX736617	WGS	SRP049045
527639	SRA192497	wastewater metagenome	ILLUMINA	Illumina HiSeq 2000	SRR1616981	SRX735613	WGS	SRP049045
527639	SRA192497	wastewater metagenome	ILLUMINA	Illumina HiSeq 2000	SRR1616985	SRX736621	WGS	SRP049045
527639	SRA192497	wastewater metagenome	ILLUMINA	Illumina HiSeq 2000	SRR1616988	SRX736624	WGS	SRP049045
527639	SRA192497	wastewater metagenome	ILLUMINA	Illumina HiSeq 2000	SRR1616986	SRX736622	WGS	SRP049045
527639	SRA192497	wastewater metagenome	ILLUMINA	Illumina HiSeq 2000	SRR1616984	SRX736620	WGS	SRP049045
527639	SRA192497	wastewater metagenome	ILLUMINA	Illumina HiSeq 2000	SRR1616987	SRX736623	WGS	SRP049045
527639	SRA192497	wastewater metagenome	ILLUMINA	Illumina HiSeq 2000	SRR1616983	SRX736619	WGS	SRP049045
412755	SRA194126	marine sediment metagenome	ILLUMINA	Illumina HiSeq 1000	SRR1627905	SRX740692	WGS	SRP049239
412755	SRA194126	marine sediment metagenome	ILLUMINA	Illumina HiSeq 1000	SRR1627906	SRX740703	WGS	SRP049239
412755	SRA194126	marine sediment metagenome	ILLUMINA	Illumina HiSeq 1000	SRR1627907	SRX740708	WGS	SRP049239
412755	SRA195880	marine sediment metagenome	ILLUMINA	Illumina HiSeq 1000	SRR1628698	SRX742693	WGS	SRP049252
412755	SRA195880	marine sediment metagenome	ILLUMINA	Illumina HiSeq 1000	SRR1628696	SRX742691	WGS	SRP049252
412755	SRA195880	marine sediment metagenome	ILLUMINA	Illumina HiSeq 1000	SRR1628697	SRX742692	WGS	SRP049252
1169740	SRA196703	aquatic metagenome	ILLUMINA	Illumina HiSeq 1000	SRR1633225	SRX745165	WGS	SRP049336
1169740	SRA196703	aquatic metagenome	ILLUMINA	Illumina HiSeq 1000	SRR1633224	SRX745164	WGS	SRP049336
1169740	SRA196703	aquatic metagenome	ILLUMINA	Illumina HiSeq 1000	SRR1633226	SRX745166	WGS	SRP049336
1169740	SRA197167	aquatic metagenome	ILLUMINA	Illumina HiSeq 1000	SRR1636512	SRX748865	WGS	SRP049438
1169740	SRA272452	aquatic metagenome	ILLUMINA	Illumina HiSeq 1000	SRR2059011	SRX1055350	WGS	SRP049438
1169740	SRA272452	aquatic metagenome	ILLUMINA	Illumina HiSeq 1000	SRR2058406	SRX1055082	WGS	SRP049438
1169740	SRA272452	aquatic metagenome	ILLUMINA	Illumina HiSeq 1000	SRR2059002	SRX1055341	WGS	SRP049438
1169740	SRA272452	aquatic metagenome	ILLUMINA	Illumina HiSeq 1000	SRR2059003	SRX1055342	WGS	SRP049438
1169740	SRA197167	aquatic metagenome	ILLUMINA	Illumina HiSeq 1000	SRR1636517	SRX748870	WGS	SRP049438
1169740	SRA197167	aquatic metagenome	ILLUMINA	Illumina HiSeq 1000	SRR1636513	SRX748866	WGS	SRP049438
1169740	SRA197167	aquatic metagenome	ILLUMINA	Illumina HiSeq 1000	SRR1636509	SRX748863	WGS	SRP049438
1169740	SRA272452	aquatic metagenome	ILLUMINA	Illumina HiSeq 1000	SRR2059004	SRX1055343	WGS	SRP049438
1169740	SRA197167	aquatic metagenome	ILLUMINA	Illumina HiSeq 1000	SRR1636510	SRX748864	WGS	SRP049438
938273	SRA193600	hydrocarbon metagenome	ILLUMINA	Illumina MiSeq	SRR1639694	SRX750638	WGS	SRP049506
938273	SRA193600	hydrocarbon metagenome	ILLUMINA	Illumina MiSeq	SRR1639718	SRX750656	WGS	SRP049506
938273	SRA193600	hydrocarbon metagenome	ILLUMINA	Illumina MiSeq	SRR1639714	SRX750652	WGS	SRP049506
938273	SRA193600	hydrocarbon metagenome	ILLUMINA	Illumina MiSeq	SRR1639699	SRX750643	WGS	SRP049506
938273	SRA193600	hydrocarbon metagenome	ILLUMINA	Illumina MiSeq	SRR1639719	SRX750657	WGS	SRP049506
938273	SRA193600	hydrocarbon metagenome	ILLUMINA	Illumina MiSeq	SRR1639697	SRX750641	WGS	SRP049506
938273	SRA193600	hydrocarbon metagenome	ILLUMINA	Illumina MiSeq	SRR1639706	SRX750650	WGS	SRP049506
938273	SRA193600	hydrocarbon metagenome	ILLUMINA	Illumina MiSeq	SRR1639693	SRX750637	WGS	SRP049506
938273	SRA193600	hydrocarbon metagenome	ILLUMINA	Illumina MiSeq	SRR1639707	SRX750651	WGS	SRP049506
938273	SRA193600	hydrocarbon metagenome	ILLUMINA	Illumina MiSeq	SRR1639716	SRX750654	WGS	SRP049506
1082480	SRA198279	permafrost metagenome	ILLUMINA	Illumina HiSeq 2000	SRR1653578	SRX763249	WGS	SRP049520
1082480	SRA198279	permafrost metagenome	ILLUMINA	Illumina HiSeq 2000	SRR1653579	SRX751044	WGS	SRP049520
646099	SRA198376	human metagenome	ILLUMINA	NextSeq 500	SRR1646030	SRX755449	WGS	SRP049631
646099	SRA198376	human metagenome	ILLUMINA	NextSeq 500	SRR1646042	SRX755461	WGS	SRP049631
646099	SRA198376	human metagenome	ILLUMINA	NextSeq 500	SRR1646028	SRX755447	WGS	SRP049631
646099	SRA198376	human metagenome	ILLUMINA	NextSeq 500	SRR1646036	SRX755455	WGS	SRP049631
646099	SRA198376	human metagenome	ILLUMINA	NextSeq 500	SRR1646045	SRX755464	WGS	SRP049631
646099	SRA198376	human metagenome	ILLUMINA	NextSeq 500	SRR1646040	SRX755459	WGS	SRP049631
646099	SRA198376	human metagenome	ILLUMINA	NextSeq 500	SRR1646026	SRX755445	WGS	SRP049631
646099	SRA198376	human metagenome	ILLUMINA	NextSeq 500	SRR1646033	SRX755452	WGS	SRP049631
646099	SRA198376	human metagenome	ILLUMINA	NextSeq 500	SRR1646027	SRX755446	WGS	SRP049631
646099	SRA198376	human metagenome	ILLUMINA	NextSeq 500	SRR1646034	SRX755453	WGS	SRP049631
410661	SRA200844	mouse gut metagenome	ILLUMINA	Illumina HiSeq 2000	SRR1648444	SRX757563	WGS	SRP049709
717931	SRA204039	groundwater metagenome	ILLUMINA	Illumina HiSeq 2000	SRR1658466	SRX764827	WGS	SRP050083
717931	SRA204039	groundwater metagenome	ILLUMINA	Illumina HiSeq 2000	SRR1658463	SRX764825	WGS	SRP050083
717931	SRA204039	groundwater metagenome	ILLUMINA	Illumina HiSeq 2000	SRR1658472	SRX764833	WGS	SRP050083
717931	SRA204039	groundwater metagenome	ILLUMINA	Illumina HiSeq 2000	SRR1658467	SRX764828	WGS	SRP050083
717931	SRA204039	groundwater metagenome	ILLUMINA	Illumina HiSeq 2000	SRR1658343	SRX764703	WGS	SRP050083
717931	SRA204039	groundwater metagenome	ILLUMINA	Illumina HiSeq 2000	SRR1658469	SRX764830	WGS	SRP050083
717931	SRA204039	groundwater metagenome	ILLUMINA	Illumina HiSeq 2000	SRR1658465	SRX764826	WGS	SRP050083
717931	SRA204039	groundwater metagenome	ILLUMINA	Illumina HiSeq 2000	SRR1658468	SRX764829	WGS	SRP050083
717931	SRA204039	groundwater metagenome	ILLUMINA	Illumina HiSeq 2000	SRR1658462	SRX764824	WGS	SRP050083
717931	SRA204039	groundwater metagenome	ILLUMINA	Illumina HiSeq 2000	SRR1658473	SRX764834	WGS	SRP050083
1234904	SRA204309	insect metagenome	ILLUMINA	Illumina HiSeq 2000	SRR1662249	SRX766492	WGS	SRP050182
1234904	SRA204309	insect metagenome	ILLUMINA	Illumina HiSeq 2000	SRR1661114	SRX766492	WGS	SRP050182
1234904	SRA204309	insect metagenome	ILLUMINA	Illumina HiSeq 2000	SRR1662246	SRX766492	WGS	SRP050182
410658	SRA204322	soil metagenome	ILLUMINA	Illumina MiSeq	SRR1661364	SRX766792	WGS	SRP050186
410658	SRA204322	soil metagenome	ILLUMINA	Illumina MiSeq	SRR1661147	SRX766790	WGS	SRP050186
410658	SRA204322	soil metagenome	ILLUMINA	Illumina MiSeq	SRR1661360	SRX766792	WGS	SRP050186
410658	SRA204322	soil metagenome	ILLUMINA	Illumina MiSeq	SRR1649307	SRX766769	WGS	SRP050186
410658	SRA204322	soil metagenome	ILLUMINA	Illumina MiSeq	SRR1658464	SRX766791	WGS	SRP050186
410658	SRA204322	soil metagenome	ILLUMINA	Illumina MiSeq	SRR1661150	SRX766790	WGS	SRP050186
410658	SRA204322	soil metagenome	ILLUMINA	Illumina MiSeq	SRR1661115	SRX766769	WGS	SRP050186
410658	SRA204322	soil metagenome	ILLUMINA	Illumina MiSeq	SRR1661116	SRX766769	WGS	SRP050186
410658	SRA204322	soil metagenome	ILLUMINA	Illumina MiSeq	SRR1661149	SRX766790	WGS	SRP050186
410658	SRA204322	soil metagenome	ILLUMINA	Illumina MiSeq	SRR1661352	SRX766791	WGS	SRP050186
410661	SRA212980	mouse gut metagenome	ILLUMINA	Illumina HiSeq 2000	SRR1703495	SRX803309	WGS	SRP051002
410661	SRA212980	mouse gut metagenome	ILLUMINA	Illumina HiSeq 2000	SRR1707030	SRX803332	WGS	SRP051002
410661	SRA212980	mouse gut metagenome	ILLUMINA	Illumina HiSeq 2000	SRR1703494	SRX803169	WGS	SRP051002
410661	SRA212980	mouse gut metagenome	ILLUMINA	Illumina HiSeq 2000	SRR1703492	SRX803167	WGS	SRP051002
410661	SRA212980	mouse gut metagenome	ILLUMINA	Illumina HiSeq 2000	SRR1703493	SRX803168	WGS	SRP051002
410661	SRA212980	mouse gut metagenome	ILLUMINA	Illumina HiSeq 2000	SRR1703555	SRX803330	WGS	SRP051002
410661	SRA212980	mouse gut metagenome	ILLUMINA	Illumina HiSeq 2000	SRR1703542	SRX803329	WGS	SRP051002
410661	SRA212980	mouse gut metagenome	ILLUMINA	Illumina HiSeq 2000	SRR1703822	SRX803331	WGS	SRP051002
942017	SRA213087	activated sludge metagenome	ILLUMINA	Illumina MiSeq	SRR1702225	SRX803333	WGS	SRP051008
942017	SRA213242	activated sludge metagenome	ILLUMINA	Illumina MiSeq	SRR1702226	SRX803616	WGS	SRP051013
942017	SRA213245	activated sludge metagenome	ILLUMINA	Illumina MiSeq	SRR1702227	SRX803617	WGS	SRP051014
942017	SRA213247	activated sludge metagenome	ILLUMINA	Illumina MiSeq	SRR1702228	SRX803618	WGS	SRP051015
942017	SRA213249	activated sludge metagenome	ILLUMINA	Illumina MiSeq	SRR1702229	SRX803619	WGS	SRP051016
942017	SRA213251	activated sludge metagenome	ILLUMINA	Illumina MiSeq	SRR1702230	SRX803620	WGS	SRP051017
942017	SRA213253	activated sludge metagenome	ILLUMINA	Illumina MiSeq	SRR1702231	SRX803621	WGS	SRP051018
942017	SRA213255	activated sludge metagenome	ILLUMINA	Illumina MiSeq	SRR1702232	SRX803623	WGS	SRP051019
942017	SRA213257	activated sludge metagenome	ILLUMINA	Illumina MiSeq	SRR1702233	SRX803624	WGS	SRP051020
942017	SRA213259	activated sludge metagenome	ILLUMINA	Illumina MiSeq	SRR1702234	SRX803625	WGS	SRP051021
1436733	SRA207264	rat gut metagenome	ILLUMINA	Illumina HiSeq 2000	SRR1702601	SRX803799	WGS	SRP051029
1436733	SRA207264	rat gut metagenome	ILLUMINA	Illumina HiSeq 2000	SRR1702555	SRX803753	WGS	SRP051029
1436733	SRA207264	rat gut metagenome	ILLUMINA	Illumina HiSeq 2000	SRR1702629	SRX803827	WGS	SRP051029
1436733	SRA207264	rat gut metagenome	ILLUMINA	Illumina HiSeq 2000	SRR1702625	SRX803823	WGS	SRP051029
1436733	SRA207264	rat gut metagenome	ILLUMINA	Illumina HiSeq 2000	SRR1702615	SRX803813	WGS	SRP051029
1436733	SRA207264	rat gut metagenome	ILLUMINA	Illumina HiSeq 2000	SRR1702599	SRX803797	WGS	SRP051029
1436733	SRA207264	rat gut metagenome	ILLUMINA	Illumina HiSeq 2000	SRR1702639	SRX803837	WGS	SRP051029
1436733	SRA207264	rat gut metagenome	ILLUMINA	Illumina HiSeq 2000	SRR1702593	SRX803791	WGS	SRP051029
1436733	SRA207264	rat gut metagenome	ILLUMINA	Illumina HiSeq 2000	SRR1702597	SRX803795	WGS	SRP051029
1436733	SRA207264	rat gut metagenome	ILLUMINA	Illumina HiSeq 2000	SRR1702611	SRX803809	WGS	SRP051029
506599	SRA213613	bovine gut metagenome	ILLUMINA	Illumina HiSeq 2500	SRR1706031	SRX804331	WGS	SRP051055
749907	SRA213936	sediment metagenome	ILLUMINA	Illumina HiSeq 2500	SRR1706182	SRX806419	WGS	SRP051069
749907	SRA213936	sediment metagenome	ILLUMINA	Illumina HiSeq 2500	SRR1706181	SRX806418	WGS	SRP051069
749907	SRA213936	sediment metagenome	ILLUMINA	Illumina HiSeq 2500	SRR1706159	SRX806396	WGS	SRP051069
749907	SRA213936	sediment metagenome	ILLUMINA	Illumina HiSeq 2500	SRR1706183	SRX806420	WGS	SRP051069
749907	SRA213936	sediment metagenome	ILLUMINA	Illumina HiSeq 2500	SRR1706185	SRX806422	WGS	SRP051069
749907	SRA213936	sediment metagenome	ILLUMINA	Illumina HiSeq 2500	SRR1706141	SRX806378	WGS	SRP051069
749907	SRA213936	sediment metagenome	ILLUMINA	Illumina HiSeq 2500	SRR1706174	SRX806411	WGS	SRP051069
749907	SRA213936	sediment metagenome	ILLUMINA	Illumina HiSeq 2500	SRR1706151	SRX806388	WGS	SRP051069
749907	SRA213936	sediment metagenome	ILLUMINA	Illumina HiSeq 2500	SRR1706175	SRX806412	WGS	SRP051069
749907	SRA213936	sediment metagenome	ILLUMINA	Illumina HiSeq 2500	SRR1706169	SRX806406	WGS	SRP051069
412755	SRA216343	marine sediment metagenome	ILLUMINA	Illumina MiSeq	SRR1714177	SRX810476	WGS	SRP051172
412755	SRA216343	marine sediment metagenome	ILLUMINA	Illumina MiSeq	SRR1721323	SRX813804	WGS	SRP051172
412755	SRA216343	marine sediment metagenome	ILLUMINA	Illumina MiSeq	SRR1718529	SRX813543	WGS	SRP051172
412755	SRA216343	marine sediment metagenome	ILLUMINA	Illumina MiSeq	SRR1714172	SRX810476	WGS	SRP051172
412755	SRA216343	marine sediment metagenome	ILLUMINA	Illumina MiSeq	SRR1718865	SRX813808	WGS	SRP051172
412755	SRA216343	marine sediment metagenome	ILLUMINA	Illumina MiSeq	SRR1718502	SRX813537	WGS	SRP051172
412755	SRA216343	marine sediment metagenome	ILLUMINA	Illumina MiSeq	SRR1718746	SRX813739	WGS	SRP051172
412755	SRA216343	marine sediment metagenome	ILLUMINA	Illumina MiSeq	SRR1718749	SRX813740	WGS	SRP051172
412755	SRA216343	marine sediment metagenome	ILLUMINA	Illumina MiSeq	SRR1718507	SRX813538	WGS	SRP051172
412755	SRA216343	marine sediment metagenome	ILLUMINA	Illumina MiSeq	SRR1718866	SRX813810	WGS	SRP051172
408172	SRA212474	marine metagenome	ILLUMINA	Illumina HiSeq 2000	SRR1699482	SRX802075	WGS	SRP051221
408172	SRA212472	marine metagenome	ILLUMINA	Illumina HiSeq 2000	SRR1699478	SRX802073	WGS	SRP051222
408172	SRA212473	marine metagenome	ILLUMINA	Illumina HiSeq 2000	SRR1699480	SRX802074	WGS	SRP051275
408172	SRA212475	marine metagenome	ILLUMINA	Illumina HiSeq 2000	SRR1699484	SRX802076	WGS	SRP051276
408172	SRA212476	marine metagenome	ILLUMINA	Illumina HiSeq 2000	SRR1699487	SRX802077	WGS	SRP051277
408172	SRA212530	marine metagenome	ILLUMINA	Illumina HiSeq 2000	SRR1699595	SRX802143	WGS	SRP051278
408172	SRA212575	marine metagenome	ILLUMINA	Illumina HiSeq 2000	SRR1699645	SRX802189	WGS	SRP051279
408172	SRA212588	marine metagenome	ILLUMINA	Illumina HiSeq 2000	SRR1699659	SRX802202	WGS	SRP051280
408172	SRA212914	marine metagenome	ILLUMINA	Illumina HiSeq 2000	SRR1700529	SRX803008	WGS	SRP051281
408172	SRA212908	marine metagenome	ILLUMINA	Illumina HiSeq 2000	SRR1700501	SRX802982	WGS	SRP051282
408172	SRA212889	marine metagenome	ILLUMINA	Illumina HiSeq 2000	SRR1700446	SRX802963	WGS	SRP051285
410658	SRA226713	soil metagenome	ILLUMINA	Illumina MiSeq	SRR1746746	SRX833159	WGS	SRP051778
749906	SRA221688	gut metagenome	ILLUMINA	Illumina HiSeq 2500	SRR1747050	SRX834651	WGS	SRP051834
749906	SRA221688	gut metagenome	ILLUMINA	Illumina HiSeq 2500	SRR1747032	SRX834633	WGS	SRP051834
749906	SRA221688	gut metagenome	ILLUMINA	Illumina HiSeq 2500	SRR1747031	SRX834632	WGS	SRP051834
749906	SRA221688	gut metagenome	ILLUMINA	Illumina HiSeq 2500	SRR1747056	SRX834657	WGS	SRP051834
749906	SRA221688	gut metagenome	ILLUMINA	Illumina HiSeq 2500	SRR1747035	SRX834636	WGS	SRP051834
749906	SRA221688	gut metagenome	ILLUMINA	Illumina HiSeq 2500	SRR1747038	SRX834639	WGS	SRP051834
749906	SRA221688	gut metagenome	ILLUMINA	Illumina HiSeq 2500	SRR1747021	SRX834622	WGS	SRP051834
749906	SRA221688	gut metagenome	ILLUMINA	Illumina HiSeq 2500	SRR1747029	SRX834630	WGS	SRP051834
749906	SRA221688	gut metagenome	ILLUMINA	Illumina HiSeq 2500	SRR1747023	SRX834624	WGS	SRP051834
749906	SRA221688	gut metagenome	ILLUMINA	Illumina HiSeq 2500	SRR1747034	SRX834635	WGS	SRP051834
942017	SRA228145	activated sludge metagenome	ILLUMINA	Illumina HiSeq 2500	SRR1763383	SRX835416	WGS	SRP051963
942017	SRA229851	activated sludge metagenome	ILLUMINA	Illumina HiSeq 2500	SRR1763384	SRX838045	WGS	SRP052005
1154581	SRA230874	food fermentation metagenome	ILLUMINA	Illumina MiSeq	SRR1756619	SRX841366	WGS	SRP052210
1154581	SRA230874	food fermentation metagenome	ILLUMINA	Illumina MiSeq	SRR1756637	SRX841396	WGS	SRP052210
1154581	SRA230874	food fermentation metagenome	ILLUMINA	Illumina MiSeq	SRR1756655	SRX841409	WGS	SRP052210
1154581	SRA230874	food fermentation metagenome	ILLUMINA	Illumina MiSeq	SRR1756706	SRX841436	WGS	SRP052210
1154581	SRA230874	food fermentation metagenome	ILLUMINA	Illumina MiSeq	SRR1756638	SRX841403	WGS	SRP052210
1154581	SRA230874	food fermentation metagenome	ILLUMINA	Illumina MiSeq	SRR1756656	SRX841410	WGS	SRP052210
1154581	SRA230874	food fermentation metagenome	ILLUMINA	Illumina MiSeq	SRR1756639	SRX841408	WGS	SRP052210
1154581	SRA230874	food fermentation metagenome	ILLUMINA	Illumina MiSeq	SRR1756717	SRX841444	WGS	SRP052210
1154581	SRA230874	food fermentation metagenome	ILLUMINA	Illumina MiSeq	SRR1756636	SRX841388	WGS	SRP052210
1154581	SRA230874	food fermentation metagenome	ILLUMINA	Illumina MiSeq	SRR1756635	SRX841433	WGS	SRP052210
718308	SRA230971	biofilm metagenome	ILLUMINA	Illumina MiSeq	SRR1760519	SRX844029	WGS	SRP052280
718308	SRA230971	biofilm metagenome	ILLUMINA	Illumina MiSeq	SRR1760517	SRX844027	WGS	SRP052280
718308	SRA230971	biofilm metagenome	ILLUMINA	Illumina MiSeq	SRR1760022	SRX843836	WGS	SRP052280
718308	SRA230971	biofilm metagenome	ILLUMINA	Illumina MiSeq	SRR1760520	SRX844030	WGS	SRP052280
718308	SRA230971	biofilm metagenome	ILLUMINA	Illumina MiSeq	SRR1760521	SRX844031	WGS	SRP052280
408170	SRA232501	human gut metagenome	ILLUMINA	Illumina HiSeq 2500	SRR1761779	SRX844796	WGS	SRP052307
408170	SRA232501	human gut metagenome	ILLUMINA	Illumina HiSeq 2500	SRR1761680	SRX844702	WGS	SRP052307
408170	SRA232501	human gut metagenome	ILLUMINA	Illumina HiSeq 2500	SRR1761715	SRX844737	WGS	SRP052307
408170	SRA232501	human gut metagenome	ILLUMINA	Illumina HiSeq 2500	SRR1761690	SRX844712	WGS	SRP052307
408170	SRA232501	human gut metagenome	ILLUMINA	Illumina HiSeq 2500	SRR1761731	SRX844748	WGS	SRP052307
408170	SRA232501	human gut metagenome	ILLUMINA	Illumina HiSeq 2500	SRR1761691	SRX844713	WGS	SRP052307
408170	SRA232501	human gut metagenome	ILLUMINA	Illumina HiSeq 2500	SRR1761667	SRX844689	WGS	SRP052307
408170	SRA232501	human gut metagenome	ILLUMINA	Illumina HiSeq 2500	SRR1761738	SRX844755	WGS	SRP052307
408170	SRA232501	human gut metagenome	ILLUMINA	Illumina HiSeq 2500	SRR1761705	SRX844727	WGS	SRP052307
408170	SRA232501	human gut metagenome	ILLUMINA	Illumina HiSeq 2500	SRR1761757	SRX844774	WGS	SRP052307
408170	SRA230878	human gut metagenome	ILLUMINA	Illumina MiSeq	SRR1773183	SRX853183	WGS	SRP052424
408170	SRA230878	human gut metagenome	ILLUMINA	Illumina MiSeq	SRR1793408	SRX868856	WGS	SRP052424
408170	SRA230878	human gut metagenome	ILLUMINA	Illumina MiSeq	SRR1766383	SRX845221	WGS	SRP052424
408170	SRA230878	human gut metagenome	ILLUMINA	Illumina MiSeq	SRR1825362	SRX896723	WGS	SRP052424
408170	SRA230878	human gut metagenome	ILLUMINA	Illumina MiSeq	SRR1818241	SRX890242	WGS	SRP052424
408170	SRA230878	human gut metagenome	ILLUMINA	Illumina MiSeq	SRR2155554	SRX1142559	WGS	SRP052424
408170	SRA230878	human gut metagenome	ILLUMINA	Illumina MiSeq	SRR1783777	SRX862800	WGS	SRP052424
408170	SRA230878	human gut metagenome	ILLUMINA	Illumina MiSeq	SRR1822319	SRX893850	WGS	SRP052424
408170	SRA230878	human gut metagenome	ILLUMINA	Illumina MiSeq	SRR1793359	SRX868829	WGS	SRP052424
408170	SRA230878	human gut metagenome	ILLUMINA	Illumina MiSeq	SRR1821190	SRX892818	WGS	SRP052424
506599	SRA234360	bovine gut metagenome	ILLUMINA	Illumina MiSeq	SRR1778271	SRX857897	WGS	SRP052562
506599	SRA234360	bovine gut metagenome	ILLUMINA	Illumina MiSeq	SRR1778157	SRX857782	WGS	SRP052562
506599	SRA234360	bovine gut metagenome	ILLUMINA	Illumina MiSeq	SRR1778229	SRX857854	WGS	SRP052562
506599	SRA234360	bovine gut metagenome	ILLUMINA	Illumina MiSeq	SRR1778171	SRX857796	WGS	SRP052562
506599	SRA234360	bovine gut metagenome	ILLUMINA	Illumina MiSeq	SRR1778255	SRX857881	WGS	SRP052562
506599	SRA234360	bovine gut metagenome	ILLUMINA	Illumina MiSeq	SRR1778174	SRX857799	WGS	SRP052562
506599	SRA234360	bovine gut metagenome	ILLUMINA	Illumina MiSeq	SRR1778223	SRX857848	WGS	SRP052562
506599	SRA234360	bovine gut metagenome	ILLUMINA	Illumina MiSeq	SRR1778179	SRX857804	WGS	SRP052562
506599	SRA234360	bovine gut metagenome	ILLUMINA	Illumina MiSeq	SRR1778272	SRX857898	WGS	SRP052562
506599	SRA234360	bovine gut metagenome	ILLUMINA	Illumina MiSeq	SRR1778175	SRX857800	WGS	SRP052562
942017	SRA235006	activated sludge metagenome	ILLUMINA	Illumina HiSeq 2000	SRR1772177	SRX852314	WGS	SRP052798
942017	SRA235006	activated sludge metagenome	ILLUMINA	Illumina HiSeq 2000	SRR1772176	SRX852293	WGS	SRP052798
1218275	SRA235320	bovine metagenome	ILLUMINA	Illumina MiSeq	SRR1776564	SRX856390	WGS	SRP052864
1218275	SRA235320	bovine metagenome	ILLUMINA	Illumina MiSeq	SRR1776531	SRX856366	WGS	SRP052864
1218275	SRA235320	bovine metagenome	ILLUMINA	Illumina MiSeq	SRR1776537	SRX856368	WGS	SRP052864
1218275	SRA235320	bovine metagenome	ILLUMINA	Illumina MiSeq	SRR1776541	SRX856369	WGS	SRP052864
1218275	SRA235320	bovine metagenome	ILLUMINA	Illumina MiSeq	SRR1776533	SRX856367	WGS	SRP052864
1218275	SRA235320	bovine metagenome	ILLUMINA	Illumina MiSeq	SRR1776524	SRX856360	WGS	SRP052864
1218275	SRA235320	bovine metagenome	ILLUMINA	Illumina MiSeq	SRR1776513	SRX853907	WGS	SRP052864
408172	SRA190782	marine metagenome	ILLUMINA	Illumina MiSeq	SRR1824294	SRX854083	WGS	SRP052876
408172	SRA190782	marine metagenome	ILLUMINA	Illumina MiSeq	SRR1824255	SRX895524	WGS	SRP052876
408172	SRA190782	marine metagenome	ILLUMINA	Illumina MiSeq	SRR1824242	SRX895497	WGS	SRP052876
408172	SRA190782	marine metagenome	ILLUMINA	Illumina MiSeq	SRR1824256	SRX895669	WGS	SRP052876
408172	SRA190782	marine metagenome	ILLUMINA	Illumina MiSeq	SRR1824253	SRX895516	WGS	SRP052876
408172	SRA190782	marine metagenome	ILLUMINA	Illumina MiSeq	SRR1824243	SRX895499	WGS	SRP052876
408172	SRA190782	marine metagenome	ILLUMINA	Illumina MiSeq	SRR1824247	SRX895503	WGS	SRP052876
408172	SRA190782	marine metagenome	ILLUMINA	Illumina MiSeq	SRR1824297	SRX895490	WGS	SRP052876
408172	SRA190782	marine metagenome	ILLUMINA	Illumina MiSeq	SRR1824300	SRX895493	WGS	SRP052876
408172	SRA190782	marine metagenome	ILLUMINA	Illumina MiSeq	SRR1824244	SRX895500	WGS	SRP052876
483425	SRA235235	endophyte metagenome	ILLUMINA	Illumina HiSeq 2000	SRR1773184	SRX853140	WGS	SRP052940
483425	SRA235235	endophyte metagenome	ILLUMINA	Illumina HiSeq 2000	SRR1777946	SRX853140	WGS	SRP052940
447426	SRA237016	human oral metagenome	ILLUMINA	Illumina HiSeq 2000	SRR1795017	SRX870387	WGS	SRP052958
447426	SRA237021	human oral metagenome	ILLUMINA	Illumina HiSeq 2000	SRR1795229	SRX870599	WGS	SRP052958
447426	SRA236004	human oral metagenome	ILLUMINA	Illumina HiSeq 2000	SRR1783757	SRX862786	WGS	SRP052958
447426	SRA237014	human oral metagenome	ILLUMINA	Illumina HiSeq 2000	SRR1795012	SRX870382	WGS	SRP052958
447426	SRA237017	human oral metagenome	ILLUMINA	Illumina HiSeq 2000	SRR1795018	SRX870388	WGS	SRP052958
447426	SRA236015	human oral metagenome	ILLUMINA	Illumina HiSeq 2000	SRR1783769	SRX862799	WGS	SRP052958
447426	SRA237019	human oral metagenome	ILLUMINA	Illumina HiSeq 2000	SRR1795020	SRX870390	WGS	SRP052958
447426	SRA236011	human oral metagenome	ILLUMINA	Illumina HiSeq 2000	SRR1783767	SRX862796	WGS	SRP052958
447426	SRA236019	human oral metagenome	ILLUMINA	Illumina HiSeq 2000	SRR1783774	SRX862804	WGS	SRP052958
447426	SRA235897	human oral metagenome	ILLUMINA	Illumina HiSeq 2000	SRR1783079	SRX862120	WGS	SRP052958
408170	SRA628460	human gut metagenome	ILLUMINA	Illumina HiSeq 2500	SRR6256380	SRX3362838	WGS	SRP052967
408170	SRA235743	human gut metagenome	ILLUMINA	Illumina HiSeq 2000	SRR1779126	SRX858729	WGS	SRP052967
408170	SRA235743	human gut metagenome	ILLUMINA	Illumina HiSeq 2000	SRR1779153	SRX858756	WGS	SRP052967
408170	SRA235743	human gut metagenome	ILLUMINA	Illumina HiSeq 2000	SRR1779145	SRX858748	WGS	SRP052967
408170	SRA235743	human gut metagenome	ILLUMINA	Illumina HiSeq 2000	SRR1779113	SRX858716	WGS	SRP052967
408170	SRA235743	human gut metagenome	ILLUMINA	Illumina HiSeq 2000	SRR1779103	SRX858706	WGS	SRP052967
408170	SRA235743	human gut metagenome	ILLUMINA	Illumina HiSeq 2000	SRR1779130	SRX858733	WGS	SRP052967
408170	SRA235743	human gut metagenome	ILLUMINA	Illumina HiSeq 2000	SRR1779141	SRX858744	WGS	SRP052967
408170	SRA235743	human gut metagenome	ILLUMINA	Illumina HiSeq 2000	SRR1779118	SRX858721	WGS	SRP052967
408170	SRA235743	human gut metagenome	ILLUMINA	Illumina HiSeq 2000	SRR1779152	SRX858755	WGS	SRP052967
1169740	SRA234497	aquatic metagenome	ILLUMINA	Illumina MiSeq	SRR1779461	SRX858907	WGS	SRP052970
1169740	SRA234497	aquatic metagenome	ILLUMINA	Illumina MiSeq	SRR1779458	SRX858894	WGS	SRP052970
1169740	SRA234497	aquatic metagenome	ILLUMINA	Illumina MiSeq	SRR1779459	SRX858904	WGS	SRP052970
1169740	SRA234497	aquatic metagenome	ILLUMINA	Illumina MiSeq	SRR1779456	SRX858898	WGS	SRP052970
1169740	SRA234497	aquatic metagenome	ILLUMINA	Illumina MiSeq	SRR1779455	SRX858889	WGS	SRP052970
1169740	SRA234497	aquatic metagenome	ILLUMINA	Illumina MiSeq	SRR1779460	SRX858906	WGS	SRP052970
749906	SRA234518	gut metagenome	ILLUMINA	Illumina MiSeq	SRR1779473	SRX858919	WGS	SRP052971
749906	SRA234518	gut metagenome	ILLUMINA	Illumina MiSeq	SRR1779475	SRX858921	WGS	SRP052971
749906	SRA234518	gut metagenome	ILLUMINA	Illumina MiSeq	SRR1779477	SRX858924	WGS	SRP052971
749906	SRA234518	gut metagenome	ILLUMINA	Illumina MiSeq	SRR1779478	SRX858923	WGS	SRP052971
749906	SRA234518	gut metagenome	ILLUMINA	Illumina MiSeq	SRR1779476	SRX858922	WGS	SRP052971
749906	SRA234518	gut metagenome	ILLUMINA	Illumina MiSeq	SRR1779474	SRX858920	WGS	SRP052971
749906	SRA234518	gut metagenome	ILLUMINA	Illumina MiSeq	SRR1779471	SRX858917	WGS	SRP052971
749906	SRA234519	gut metagenome	ILLUMINA	Illumina MiSeq	SRR1779515	SRX858954	WGS	SRP052973
749906	SRA234519	gut metagenome	ILLUMINA	Illumina MiSeq	SRR1779520	SRX858964	WGS	SRP052973
749906	SRA234519	gut metagenome	ILLUMINA	Illumina MiSeq	SRR1779514	SRX858944	WGS	SRP052973
749906	SRA234519	gut metagenome	ILLUMINA	Illumina MiSeq	SRR1779519	SRX858963	WGS	SRP052973
749906	SRA234519	gut metagenome	ILLUMINA	Illumina MiSeq	SRR1779516	SRX858962	WGS	SRP052973
646099	SRA235741	human metagenome	ILLUMINA	Illumina HiSeq 2000	SRR1784215	SRX863190	WGS	SRP053006
646099	SRA235741	human metagenome	ILLUMINA	Illumina HiSeq 2000	SRR1782671	SRX861717	WGS	SRP053006
646099	SRA235741	human metagenome	ILLUMINA	Illumina HiSeq 2000	SRR1782672	SRX861718	WGS	SRP053006
646099	SRA235741	human metagenome	ILLUMINA	Illumina HiSeq 2000	SRR1782634	SRX861691	WGS	SRP053006
646099	SRA235741	human metagenome	ILLUMINA	Illumina HiSeq 2000	SRR1784132	SRX863112	WGS	SRP053006
646099	SRA235741	human metagenome	ILLUMINA	Illumina HiSeq 2000	SRR1784220	SRX863196	WGS	SRP053006
646099	SRA235741	human metagenome	ILLUMINA	Illumina HiSeq 2000	SRR1784125	SRX863105	WGS	SRP053006
646099	SRA235741	human metagenome	ILLUMINA	Illumina HiSeq 2000	SRR1784121	SRX861719	WGS	SRP053006
646099	SRA235741	human metagenome	ILLUMINA	Illumina HiSeq 2000	SRR1784164	SRX863144	WGS	SRP053006
646099	SRA235741	human metagenome	ILLUMINA	Illumina HiSeq 2000	SRR1784128	SRX863109	WGS	SRP053006
410658	SRA236002	soil metagenome	ILLUMINA	Illumina HiSeq 2500	SRR1783766	SRX862797	WGS	SRP053029
410658	SRA236002	soil metagenome	ILLUMINA	Illumina HiSeq 2500	SRR1783761	SRX862790	WGS	SRP053029
410658	SRA236002	soil metagenome	ILLUMINA	Illumina HiSeq 2500	SRR1783762	SRX862791	WGS	SRP053029
410658	SRA236002	soil metagenome	ILLUMINA	Illumina HiSeq 2500	SRR1783764	SRX862794	WGS	SRP053029
410658	SRA236002	soil metagenome	ILLUMINA	Illumina HiSeq 2500	SRR1783759	SRX862788	WGS	SRP053029
1326787	SRA236138	fermentation metagenome	ILLUMINA	Illumina MiSeq	SRR1784981	SRX863949	WGS	SRP053129
1326787	SRA236138	fermentation metagenome	ILLUMINA	Illumina MiSeq	SRR1784977	SRX863949	WGS	SRP053129
1326787	SRA236138	fermentation metagenome	ILLUMINA	Illumina MiSeq	SRR1784978	SRX863949	WGS	SRP053129
1326787	SRA236138	fermentation metagenome	ILLUMINA	Illumina MiSeq	SRR1784980	SRX863949	WGS	SRP053129
1326787	SRA236138	fermentation metagenome	ILLUMINA	Illumina MiSeq	SRR1784979	SRX863949	WGS	SRP053129
1326787	SRA236138	fermentation metagenome	ILLUMINA	Illumina MiSeq	SRR1784982	SRX863949	WGS	SRP053129
749907	SRA236249	sediment metagenome	ILLUMINA	Illumina MiSeq	SRR1785792	SRX864626	WGS	SRP053171
749907	SRA236249	sediment metagenome	ILLUMINA	Illumina MiSeq	SRR1785794	SRX864629	WGS	SRP053171
749907	SRA236249	sediment metagenome	ILLUMINA	Illumina MiSeq	SRR1785790	SRX864624	WGS	SRP053171
749907	SRA236249	sediment metagenome	ILLUMINA	Illumina MiSeq	SRR1785793	SRX864628	WGS	SRP053171
749907	SRA236249	sediment metagenome	ILLUMINA	Illumina MiSeq	SRR1785789	SRX864622	WGS	SRP053171
1163772	SRA240901	sponge metagenome	ILLUMINA	Illumina HiSeq 2500	SRR1802789	SRX876444	WGS	SRP054996
1616037	SRA245440	milk metagenome	ILLUMINA	Illumina HiSeq 2000	SRR1873846	SRX950276	WGS	SRP055779
1616037	SRA245440	milk metagenome	ILLUMINA	Illumina HiSeq 2000	SRR1873850	SRX950280	WGS	SRP055779
1616037	SRA245440	milk metagenome	ILLUMINA	Illumina HiSeq 2000	SRR1873859	SRX950289	WGS	SRP055779
1616037	SRA245440	milk metagenome	ILLUMINA	Illumina HiSeq 2000	SRR1873836	SRX950266	WGS	SRP055779
1616037	SRA245440	milk metagenome	ILLUMINA	Illumina HiSeq 2000	SRR1873854	SRX950284	WGS	SRP055779
1616037	SRA245440	milk metagenome	ILLUMINA	Illumina HiSeq 2000	SRR1873845	SRX950275	WGS	SRP055779
1616037	SRA245440	milk metagenome	ILLUMINA	Illumina HiSeq 2000	SRR1873847	SRX950277	WGS	SRP055779
1616037	SRA245440	milk metagenome	ILLUMINA	Illumina HiSeq 2000	SRR1873833	SRX950263	WGS	SRP055779
1616037	SRA245440	milk metagenome	ILLUMINA	Illumina HiSeq 2000	SRR1873865	SRX950295	WGS	SRP055779
1616037	SRA245440	milk metagenome	ILLUMINA	Illumina HiSeq 2000	SRR1873863	SRX950293	WGS	SRP055779
408172	SRA245673	marine metagenome	ILLUMINA	Illumina MiSeq	SRR1917312	SRX956405	WGS	SRP055878
408172	SRA245673	marine metagenome	ILLUMINA	Illumina MiSeq	SRR1839865	SRX902306	WGS	SRP055878
408172	SRA245673	marine metagenome	ILLUMINA	Illumina MiSeq	SRR1917315	SRX956408	WGS	SRP055878
408172	SRA245673	marine metagenome	ILLUMINA	Illumina MiSeq	SRR2243127	SRX1182148	WGS	SRP055878
408172	SRA245673	marine metagenome	ILLUMINA	Illumina MiSeq	SRR2243132	SRX1182153	WGS	SRP055878
408172	SRA245673	marine metagenome	ILLUMINA	Illumina MiSeq	SRR1839870	SRX902310	WGS	SRP055878
408172	SRA245673	marine metagenome	ILLUMINA	Illumina MiSeq	SRR1917314	SRX956407	WGS	SRP055878
408172	SRA245673	marine metagenome	ILLUMINA	Illumina MiSeq	SRR1839866	SRX902307	WGS	SRP055878
408172	SRA245673	marine metagenome	ILLUMINA	Illumina MiSeq	SRR1917313	SRX956406	WGS	SRP055878
408172	SRA245673	marine metagenome	ILLUMINA	Illumina MiSeq	SRR1839867	SRX902308	WGS	SRP055878
483425	SRA245729	endophyte metagenome	ILLUMINA	Illumina HiSeq 2000	SRR1867734	SRX911836	WGS	SRP055895
483425	SRA245729	endophyte metagenome	ILLUMINA	Illumina HiSeq 2000	SRR1867735	SRX911837	WGS	SRP055895
483425	SRA245729	endophyte metagenome	ILLUMINA	Illumina HiSeq 2000	SRR1859426	SRX904036	WGS	SRP055895
483425	SRA245472	endophyte metagenome	ILLUMINA	Illumina HiSeq 2000	SRR1858504	SRX908815	WGS	SRP055897
483425	SRA245472	endophyte metagenome	ILLUMINA	Illumina HiSeq 2000	SRR1858219	SRX908728	WGS	SRP055897
483425	SRA245472	endophyte metagenome	ILLUMINA	Illumina HiSeq 2000	SRR1858218	SRX908727	WGS	SRP055897
483425	SRA245472	endophyte metagenome	ILLUMINA	Illumina HiSeq 2000	SRR1847575	SRX904867	WGS	SRP055897
483425	SRA245472	endophyte metagenome	ILLUMINA	Illumina HiSeq 2000	SRR1846499	SRX904325	WGS	SRP055897
483425	SRA245472	endophyte metagenome	ILLUMINA	Illumina HiSeq 2000	SRR1858220	SRX908729	WGS	SRP055897
483425	SRA245472	endophyte metagenome	ILLUMINA	Illumina HiSeq 2000	SRR1859425	SRX904871	WGS	SRP055897
483425	SRA245472	endophyte metagenome	ILLUMINA	Illumina HiSeq 2000	SRR1858353	SRX908730	WGS	SRP055897
483425	SRA245472	endophyte metagenome	ILLUMINA	Illumina HiSeq 2000	SRR1858216	SRX904871	WGS	SRP055897
483425	SRA245960	endophyte metagenome	ILLUMINA	Illumina MiSeq	SRR1873512	SRX915202	WGS	SRP055979
483425	SRA245960	endophyte metagenome	ILLUMINA	Illumina MiSeq	SRR1873511	SRX915201	WGS	SRP055979
483425	SRA245960	endophyte metagenome	ILLUMINA	Illumina MiSeq	SRR1873548	SRX915204	WGS	SRP055979
483425	SRA245960	endophyte metagenome	ILLUMINA	Illumina MiSeq	SRR1873513	SRX915203	WGS	SRP055979
483425	SRA245960	endophyte metagenome	ILLUMINA	Illumina MiSeq	SRR1867739	SRX911841	WGS	SRP055979
483425	SRA245960	endophyte metagenome	ILLUMINA	Illumina MiSeq	SRR1873510	SRX915200	WGS	SRP055979
483425	SRA245728	endophyte metagenome	ILLUMINA	Illumina MiSeq	SRR1867738	SRX911840	WGS	SRP055980
483425	SRA245728	endophyte metagenome	ILLUMINA	Illumina MiSeq	SRR1867737	SRX911839	WGS	SRP055980
483425	SRA245728	endophyte metagenome	ILLUMINA	Illumina MiSeq	SRR1867736	SRX911838	WGS	SRP055980
408172	SRA244009	marine metagenome	ILLUMINA	Illumina HiSeq 2000	SRR1916840	SRX957564	WGS	SRP055985
408172	SRA244009	marine metagenome	ILLUMINA	Illumina HiSeq 2000	SRR1917302	SRX957735	WGS	SRP055985
408172	SRA244009	marine metagenome	ILLUMINA	Illumina HiSeq 2000	SRR1917411	SRX957738	WGS	SRP055985
408172	SRA244009	marine metagenome	ILLUMINA	Illumina HiSeq 2000	SRR1916591	SRX957392	WGS	SRP055985
408172	SRA244009	marine metagenome	ILLUMINA	Illumina HiSeq 2000	SRR1917151	SRX957732	WGS	SRP055985
408172	SRA244009	marine metagenome	ILLUMINA	Illumina HiSeq 2000	SRR1917097	SRX957731	WGS	SRP055985
408172	SRA244009	marine metagenome	ILLUMINA	Illumina HiSeq 2000	SRR1917152	SRX957733	WGS	SRP055985
408172	SRA244009	marine metagenome	ILLUMINA	Illumina HiSeq 2000	SRR1917054	SRX957729	WGS	SRP055985
408172	SRA244009	marine metagenome	ILLUMINA	Illumina HiSeq 2000	SRR1873746	SRX913242	WGS	SRP055985
408172	SRA244009	marine metagenome	ILLUMINA	Illumina HiSeq 2000	SRR1917409	SRX957737	WGS	SRP055985
483425	SRA246115	endophyte metagenome	ILLUMINA	Illumina MiSeq	SRR1873572	SRX915252	WGS	SRP056015
483425	SRA246115	endophyte metagenome	ILLUMINA	Illumina MiSeq	SRR1873575	SRX915255	WGS	SRP056015
483425	SRA246115	endophyte metagenome	ILLUMINA	Illumina MiSeq	SRR1873574	SRX915254	WGS	SRP056015
483425	SRA246115	endophyte metagenome	ILLUMINA	Illumina MiSeq	SRR1873573	SRX915253	WGS	SRP056015
483425	SRA246121	endophyte metagenome	ILLUMINA	Illumina MiSeq	SRR1873588	SRX915266	WGS	SRP056016
483425	SRA246121	endophyte metagenome	ILLUMINA	Illumina MiSeq	SRR1873587	SRX915264	WGS	SRP056016
483425	SRA246121	endophyte metagenome	ILLUMINA	Illumina MiSeq	SRR1873589	SRX915267	WGS	SRP056016
483425	SRA246123	endophyte metagenome	ILLUMINA	Illumina MiSeq	SRR1873603	SRX915275	WGS	SRP056017
483425	SRA246123	endophyte metagenome	ILLUMINA	Illumina MiSeq	SRR1873606	SRX915284	WGS	SRP056017
410659	SRA273162	mine drainage metagenome	ILLUMINA	Illumina HiSeq 2000	SRR2068078	SRX1063490	WGS	SRP056095
410659	SRA273162	mine drainage metagenome	ILLUMINA	Illumina HiSeq 2000	SRR2067991	SRX1063448	WGS	SRP056095
410659	SRA273162	mine drainage metagenome	ILLUMINA	Illumina HiSeq 2000	SRR2068012	SRX1063463	WGS	SRP056095
410659	SRA273162	mine drainage metagenome	ILLUMINA	Illumina HiSeq 2000	SRR2067709	SRX1063181	WGS	SRP056095
410659	SRA273162	mine drainage metagenome	ILLUMINA	Illumina HiSeq 2000	SRR2064622	SRX1060170	WGS	SRP056095
410659	SRA273162	mine drainage metagenome	ILLUMINA	Illumina HiSeq 2000	SRR2068056	SRX1063477	WGS	SRP056095
410659	SRA246345	mine drainage metagenome	ILLUMINA	Illumina HiSeq 2000	SRR1910930	SRX952405	WGS	SRP056095
410659	SRA273162	mine drainage metagenome	ILLUMINA	Illumina HiSeq 2000	SRR2068095	SRX1063510	WGS	SRP056095
1630596	SRA246695	human bile metagenome	ILLUMINA	Illumina HiSeq 2000	SRR1920980	SRX957040	WGS	SRP056183
1630596	SRA246695	human bile metagenome	ILLUMINA	Illumina HiSeq 2000	SRR1920975	SRX957027	WGS	SRP056183
1630596	SRA246695	human bile metagenome	ILLUMINA	Illumina HiSeq 2000	SRR1920926	SRX957016	WGS	SRP056183
1630596	SRA246695	human bile metagenome	ILLUMINA	Illumina HiSeq 2000	SRR1920946	SRX957033	WGS	SRP056183
1630596	SRA246695	human bile metagenome	ILLUMINA	Illumina HiSeq 2000	SRR1920970	SRX957025	WGS	SRP056183
1630596	SRA246695	human bile metagenome	ILLUMINA	Illumina HiSeq 2000	SRR1920966	SRX957023	WGS	SRP056183
1630596	SRA246695	human bile metagenome	ILLUMINA	Illumina HiSeq 2000	SRR1920941	SRX957020	WGS	SRP056183
1630596	SRA246695	human bile metagenome	ILLUMINA	Illumina HiSeq 2000	SRR1920982	SRX957041	WGS	SRP056183
1630596	SRA246695	human bile metagenome	ILLUMINA	Illumina HiSeq 2000	SRR1920924	SRX957011	WGS	SRP056183
1630596	SRA246695	human bile metagenome	ILLUMINA	Illumina HiSeq 2000	SRR1920930	SRX957019	WGS	SRP056183
1564682	SRA246967	subsurface metagenome	ILLUMINA	Illumina HiSeq 2000	SRR1917225	SRX957907	WGS	SRP056245
1564682	SRA246971	subsurface metagenome	ILLUMINA	Illumina HiSeq 2000	SRR1917239	SRX957916	WGS	SRP056247
1564682	SRA246976	subsurface metagenome	ILLUMINA	Illumina HiSeq 2500	SRR1917251	SRX957928	WGS	SRP056250
1564682	SRA246972	subsurface metagenome	ILLUMINA	Illumina HiSeq 2500	SRR1917240	SRX957917	WGS	SRP056251
1564682	SRA246982	subsurface metagenome	ILLUMINA	Illumina HiSeq 2000	SRR1917273	SRX957930	WGS	SRP056252
1564682	SRA246982	subsurface metagenome	ILLUMINA	Illumina HiSeq 2000	SRR1917274	SRX957931	WGS	SRP056252
1564682	SRA246984	subsurface metagenome	ILLUMINA	Illumina HiSeq 2500	SRR1917280	SRX957932	WGS	SRP056255
408172	SRA246989	marine metagenome	ILLUMINA	Illumina MiSeq	SRR2001313	SRX1012912	WGS	SRP056260
408172	SRA246989	marine metagenome	ILLUMINA	Illumina MiSeq	SRR1917602	SRX958229	WGS	SRP056260
408172	SRA246989	marine metagenome	ILLUMINA	Illumina MiSeq	SRR2001487	SRX1013063	WGS	SRP056260
408172	SRA246989	marine metagenome	ILLUMINA	Illumina MiSeq	SRR1917662	SRX958287	WGS	SRP056260
408172	SRA246989	marine metagenome	ILLUMINA	Illumina MiSeq	SRR1918197	SRX958770	WGS	SRP056260
408172	SRA246989	marine metagenome	ILLUMINA	Illumina MiSeq	SRR2001478	SRX1013054	WGS	SRP056260
408172	SRA246989	marine metagenome	ILLUMINA	Illumina MiSeq	SRR2001492	SRX1013068	WGS	SRP056260
408172	SRA246989	marine metagenome	ILLUMINA	Illumina MiSeq	SRR2001210	SRX1012820	WGS	SRP056260
408172	SRA246989	marine metagenome	ILLUMINA	Illumina MiSeq	SRR2001500	SRX1013076	WGS	SRP056260
408172	SRA246989	marine metagenome	ILLUMINA	Illumina MiSeq	SRR1918198	SRX958772	WGS	SRP056260
646099	SRA248225	human metagenome	ILLUMINA	Illumina HiSeq 2000	SRR1928041	SRX967502	WGS	SRP056429
646099	SRA248225	human metagenome	ILLUMINA	Illumina HiSeq 2000	SRR1925227	SRX964428	WGS	SRP056429
646099	SRA248225	human metagenome	ILLUMINA	Illumina HiSeq 2000	SRR1924572	SRX964420	WGS	SRP056429
646099	SRA248225	human metagenome	ILLUMINA	Illumina HiSeq 2000	SRR1925811	SRX965526	WGS	SRP056429
646099	SRA248225	human metagenome	ILLUMINA	Illumina HiSeq 2000	SRR1925905	SRX965604	WGS	SRP056429
646099	SRA248225	human metagenome	ILLUMINA	Illumina HiSeq 2000	SRR1925378	SRX965102	WGS	SRP056429
646099	SRA248225	human metagenome	ILLUMINA	Illumina HiSeq 2000	SRR1927285	SRX966844	WGS	SRP056429
646099	SRA248225	human metagenome	ILLUMINA	Illumina HiSeq 2000	SRR1931205	SRX969815	WGS	SRP056429
410659	SRA248193	mine drainage metagenome	ILLUMINA	Illumina MiSeq	SRR1928194	SRX967636	WGS	SRP056518
646099	SRA250043	human metagenome	ILLUMINA	Illumina HiSeq 2000	SRR1952553	SRX978484	WGS	SRP056641
646099	SRA294578	human metagenome	ILLUMINA	Illumina HiSeq 2000	SRR2240255	SRX1182471	WGS	SRP056641
646099	SRA290234	human metagenome	ILLUMINA	Illumina HiSeq 2000	SRR2175775	SRX1160160	WGS	SRP056641
646099	SRA250103	human metagenome	ILLUMINA	Illumina HiSeq 2000	SRR1952618	SRX978545	WGS	SRP056641
646099	SRA294939	human metagenome	ILLUMINA	Illumina HiSeq 2000	SRR2241600	SRX1183089	WGS	SRP056641
646099	SRA250009	human metagenome	ILLUMINA	Illumina HiSeq 2000	SRR1952492	SRX978423	WGS	SRP056641
646099	SRA250048	human metagenome	ILLUMINA	Illumina HiSeq 2000	SRR1952558	SRX978488	WGS	SRP056641
646099	SRA294606	human metagenome	ILLUMINA	Illumina HiSeq 2000	SRR2240288	SRX1182495	WGS	SRP056641
646099	SRA250030	human metagenome	ILLUMINA	Illumina HiSeq 2000	SRR1952522	SRX978455	WGS	SRP056641
646099	SRA294731	human metagenome	ILLUMINA	Illumina HiSeq 2000	SRR2241025	SRX1182889	WGS	SRP056641
717931	SRA249429	groundwater metagenome	ILLUMINA	Illumina MiSeq	SRR1947270	SRX973853	WGS	SRP056726
1076179	SRA250428	bioreactor metagenome	ILLUMINA	Illumina HiSeq 2000	SRR1955914	SRX981445	WGS	SRP056932
1076179	SRA440327	bioreactor metagenome	ILLUMINA	Illumina HiSeq 2500	SRR3901701	SRX1944663	WGS	SRP056932
1076179	SRA250428	bioreactor metagenome	ILLUMINA	Illumina HiSeq 2000	SRR1955887	SRX981418	WGS	SRP056932
1076179	SRA440327	bioreactor metagenome	ILLUMINA	Illumina HiSeq 2500	SRR3901702	SRX1944664	WGS	SRP056932
1076179	SRA440327	bioreactor metagenome	ILLUMINA	Illumina HiSeq 2500	SRR3901694	SRX1944656	WGS	SRP056932
1076179	SRA440327	bioreactor metagenome	ILLUMINA	Illumina HiSeq 2500	SRR3901698	SRX1944660	WGS	SRP056932
1076179	SRA440327	bioreactor metagenome	ILLUMINA	Illumina HiSeq 2500	SRR3901705	SRX1944667	WGS	SRP056932
1076179	SRA440327	bioreactor metagenome	ILLUMINA	Illumina HiSeq 2500	SRR3901704	SRX1944666	WGS	SRP056932
1076179	SRA440327	bioreactor metagenome	ILLUMINA	Illumina HiSeq 2500	SRR3901696	SRX1944658	WGS	SRP056932
1076179	SRA440327	bioreactor metagenome	ILLUMINA	Illumina HiSeq 2500	SRR3901707	SRX1944669	WGS	SRP056932
1169740	SRA253111	aquatic metagenome	ILLUMINA	Illumina HiSeq 1000	SRR1964820	SRX986766	WGS	SRP057073
1169740	SRA253111	aquatic metagenome	ILLUMINA	Illumina HiSeq 1000	SRR1964819	SRX986765	WGS	SRP057073
1169740	SRA253111	aquatic metagenome	ILLUMINA	Illumina HiSeq 1000	SRR1964821	SRX986767	WGS	SRP057073
408172	SRA258554	marine metagenome	ILLUMINA	Illumina HiSeq 1000	SRR1973004	SRX994280	WGS	SRP057142
408172	SRA258554	marine metagenome	ILLUMINA	Illumina HiSeq 1000	SRR2297239	SRX1176973	WGS	SRP057142
408172	SRA258554	marine metagenome	ILLUMINA	Illumina HiSeq 1000	SRR2297238	SRX1176975	WGS	SRP057142
408172	SRA258554	marine metagenome	ILLUMINA	Illumina HiSeq 1000	SRR2226463	SRX1176971	WGS	SRP057142
408172	SRA258554	marine metagenome	ILLUMINA	Illumina HiSeq 1000	SRR1973010	SRX994286	WGS	SRP057142
408172	SRA258554	marine metagenome	ILLUMINA	Illumina HiSeq 1000	SRR1973013	SRX994289	WGS	SRP057142
408172	SRA258554	marine metagenome	ILLUMINA	Illumina HiSeq 1000	SRR1973007	SRX994283	WGS	SRP057142
408172	SRA258554	marine metagenome	ILLUMINA	Illumina HiSeq 1000	SRR1973011	SRX994287	WGS	SRP057142
408172	SRA258554	marine metagenome	ILLUMINA	Illumina HiSeq 1000	SRR1973001	SRX994277	WGS	SRP057142
408172	SRA258554	marine metagenome	ILLUMINA	Illumina HiSeq 1000	SRR1972999	SRX994275	WGS	SRP057142
1642408	SRA258696	parasite metagenome	ILLUMINA	Illumina MiSeq	SRR1976949	SRX997536	WGS	SRP057266
1642408	SRA258696	parasite metagenome	ILLUMINA	Illumina MiSeq	SRR2813852	SRX1381996	WGS	SRP057266
1642408	SRA258696	parasite metagenome	ILLUMINA	Illumina MiSeq	SRR1977597	SRX997802	WGS	SRP057266
1642408	SRA258696	parasite metagenome	ILLUMINA	Illumina MiSeq	SRR2813834	SRX1381981	WGS	SRP057266
1642408	SRA258696	parasite metagenome	ILLUMINA	Illumina MiSeq	SRR2813829	SRX1381971	WGS	SRP057266
1642408	SRA258696	parasite metagenome	ILLUMINA	Illumina MiSeq	SRR2813840	SRX1381987	WGS	SRP057266
1642408	SRA258696	parasite metagenome	ILLUMINA	Illumina MiSeq	SRR2813845	SRX1381989	WGS	SRP057266
1642408	SRA258696	parasite metagenome	ILLUMINA	Illumina MiSeq	SRR2813841	SRX1381988	WGS	SRP057266
1642408	SRA258696	parasite metagenome	ILLUMINA	Illumina MiSeq	SRR1977476	SRX997734	WGS	SRP057266
1642408	SRA258696	parasite metagenome	ILLUMINA	Illumina MiSeq	SRR1977479	SRX997737	WGS	SRP057266
1348798	SRA259464	terrestrial metagenome	ILLUMINA	Illumina MiSeq	SRR1977304	SRX997722	WGS	SRP057267
1348798	SRA259464	terrestrial metagenome	ILLUMINA	Illumina MiSeq	SRR1976948	SRX997544	WGS	SRP057267
1348798	SRA259464	terrestrial metagenome	ILLUMINA	Illumina MiSeq	SRR1977365	SRX997729	WGS	SRP057267
1348798	SRA259464	terrestrial metagenome	ILLUMINA	Illumina MiSeq	SRR1977296	SRX997720	WGS	SRP057267
1348798	SRA259464	terrestrial metagenome	ILLUMINA	Illumina MiSeq	SRR1977249	SRX997643	WGS	SRP057267
1348798	SRA259464	terrestrial metagenome	ILLUMINA	Illumina MiSeq	SRR1977357	SRX997725	WGS	SRP057267
1297885	SRA260045	plant metagenome	ILLUMINA	Illumina MiSeq	SRR1980972	SRX999946	WGS	SRP057433
1297885	SRA260045	plant metagenome	ILLUMINA	Illumina MiSeq	SRR1980977	SRX999953	WGS	SRP057433
1297885	SRA260045	plant metagenome	ILLUMINA	Illumina MiSeq	SRR1980976	SRX999952	WGS	SRP057433
449393	SRA262846	freshwater metagenome	ILLUMINA	Illumina HiSeq 1000	SRR1995428	SRX1008491	WGS	SRP057648
449393	SRA262846	freshwater metagenome	ILLUMINA	Illumina HiSeq 1000	SRR1995429	SRX1008492	WGS	SRP057648
449393	SRA262846	freshwater metagenome	ILLUMINA	Illumina HiSeq 1000	SRR1995427	SRX1008490	WGS	SRP057648
412754	SRA264607	bioreactor sludge metagenome	ILLUMINA	Illumina MiSeq	SRR2548389	SRX1013344	WGS	SRP057789
412754	SRA264607	bioreactor sludge metagenome	ILLUMINA	Illumina MiSeq	SRR2163020	SRX1013346	WGS	SRP057789
412754	SRA264607	bioreactor sludge metagenome	ILLUMINA	Illumina MiSeq	SRR2548383	SRX1013344	WGS	SRP057789
412754	SRA264607	bioreactor sludge metagenome	ILLUMINA	Illumina MiSeq	SRR2001788	SRX1013344	WGS	SRP057789
412754	SRA264607	bioreactor sludge metagenome	ILLUMINA	Illumina MiSeq	SRR2001789	SRX1013346	WGS	SRP057789
539655	SRA264982	human skin metagenome	ILLUMINA	Illumina HiSeq 2000	SRR2005716	SRX1015811	WGS	SRP057859
539655	SRA264982	human skin metagenome	ILLUMINA	Illumina HiSeq 2000	SRR2005714	SRX1015809	WGS	SRP057859
539655	SRA264982	human skin metagenome	ILLUMINA	Illumina HiSeq 2000	SRR2005664	SRX1015761	WGS	SRP057859
539655	SRA264982	human skin metagenome	ILLUMINA	Illumina HiSeq 2000	SRR2005657	SRX1015753	WGS	SRP057859
539655	SRA264982	human skin metagenome	ILLUMINA	Illumina HiSeq 2000	SRR2005659	SRX1015755	WGS	SRP057859
539655	SRA264982	human skin metagenome	ILLUMINA	Illumina HiSeq 2000	SRR2005656	SRX1015752	WGS	SRP057859
539655	SRA264982	human skin metagenome	ILLUMINA	Illumina HiSeq 2000	SRR2005720	SRX1015820	WGS	SRP057859
539655	SRA264982	human skin metagenome	ILLUMINA	Illumina HiSeq 2000	SRR2005378	SRX1015605	WGS	SRP057859
539655	SRA264982	human skin metagenome	ILLUMINA	Illumina HiSeq 2000	SRR2005654	SRX1015747	WGS	SRP057859
539655	SRA264982	human skin metagenome	ILLUMINA	Illumina HiSeq 2000	SRR2005373	SRX1015599	WGS	SRP057859
652676	SRA270676	hydrothermal vent metagenome	ILLUMINA	Illumina HiSeq 2500	SRR2046236	SRX1044555	WGS	SRP058064
652676	SRA270676	hydrothermal vent metagenome	ILLUMINA	Illumina HiSeq 2500	SRR2046238	SRX1044557	WGS	SRP058064
652676	SRA270676	hydrothermal vent metagenome	ILLUMINA	Illumina HiSeq 2500	SRR2046237	SRX1044556	WGS	SRP058064
652676	SRA270676	hydrothermal vent metagenome	ILLUMINA	Illumina HiSeq 2500	SRR2046222	SRX1044544	WGS	SRP058064
652676	SRA274769	hydrothermal vent metagenome	ILLUMINA	Illumina HiSeq 2500	SRR2080392	SRX1075081	WGS	SRP058064
652676	SRA274769	hydrothermal vent metagenome	ILLUMINA	Illumina HiSeq 2500	SRR2080393	SRX1075082	WGS	SRP058064
652676	SRA270676	hydrothermal vent metagenome	ILLUMINA	Illumina HiSeq 2500	SRR2046235	SRX1044554	WGS	SRP058064
652676	SRA270676	hydrothermal vent metagenome	ILLUMINA	Illumina HiSeq 2500	SRR2046221	SRX1044543	WGS	SRP058064
1263854	SRA267806	anaerobic digester metagenome	ILLUMINA	NextSeq 500	SRR3166102	SRX1023886	WGS	SRP058235
1263854	SRA267806	anaerobic digester metagenome	ILLUMINA	NextSeq 500	SRR2016852	SRX1023887	WGS	SRP058235
1263854	SRA267806	anaerobic digester metagenome	ILLUMINA	NextSeq 500	SRR2016847	SRX1023886	WGS	SRP058235
1263854	SRA267806	anaerobic digester metagenome	ILLUMINA	NextSeq 500	SRR3166066	SRX1023883	WGS	SRP058235
1263854	SRA267806	anaerobic digester metagenome	ILLUMINA	NextSeq 500	SRR2016834	SRX1023881	WGS	SRP058235
1263854	SRA267806	anaerobic digester metagenome	ILLUMINA	NextSeq 500	SRR3166092	SRX1023887	WGS	SRP058235
1263854	SRA267806	anaerobic digester metagenome	ILLUMINA	NextSeq 500	SRR2016841	SRX1023883	WGS	SRP058235
1263854	SRA267806	anaerobic digester metagenome	ILLUMINA	NextSeq 500	SRR3166067	SRX1023881	WGS	SRP058235
408170	SRA268138	human gut metagenome	ILLUMINA	Illumina HiSeq 2000	SRR2048379	SRX1026674	WGS	SRP058320
408170	SRA268138	human gut metagenome	ILLUMINA	Illumina HiSeq 2000	SRR5050590	SRX2371506	WGS	SRP058320
408170	SRA268138	human gut metagenome	ILLUMINA	Illumina HiSeq 2000	SRR2048375	SRX1026664	WGS	SRP058320
408170	SRA268138	human gut metagenome	ILLUMINA	Illumina HiSeq 2000	SRR2048393	SRX1026689	WGS	SRP058320
408170	SRA268138	human gut metagenome	ILLUMINA	Illumina HiSeq 2000	SRR2048436	SRX1041777	WGS	SRP058320
408170	SRA268138	human gut metagenome	ILLUMINA	Illumina HiSeq 2000	SRR2047821	SRX1026342	WGS	SRP058320
408170	SRA268138	human gut metagenome	ILLUMINA	Illumina HiSeq 2000	SRR2048447	SRX1038116	WGS	SRP058320
408170	SRA268138	human gut metagenome	ILLUMINA	Illumina HiSeq 2000	SRR2048386	SRX1026683	WGS	SRP058320
408170	SRA268138	human gut metagenome	ILLUMINA	Illumina HiSeq 2000	SRR2048371	SRX1026636	WGS	SRP058320
408170	SRA268138	human gut metagenome	ILLUMINA	Illumina HiSeq 2000	SRR2048450	SRX1038122	WGS	SRP058320
1169740	SRA268305	aquatic metagenome	ILLUMINA	Illumina HiSeq 2000	SRR2027816	SRX1028910	WGS	SRP058355
1169740	SRA268257	aquatic metagenome	ILLUMINA	Illumina HiSeq 2000	SRR2026986	SRX1028656	WGS	SRP058355
1169740	SRA268527	aquatic metagenome	ILLUMINA	Illumina HiSeq 2000	SRR2027830	SRX1029223	WGS	SRP058355
408170	SRA268587	human gut metagenome	ILLUMINA	Illumina MiSeq	SRR2041994	SRX1040274	WGS	SRP058399
408170	SRA268587	human gut metagenome	ILLUMINA	Illumina MiSeq	SRR2041979	SRX1040259	WGS	SRP058399
408170	SRA268587	human gut metagenome	ILLUMINA	Illumina MiSeq	SRR2042022	SRX1040302	WGS	SRP058399
408170	SRA268587	human gut metagenome	ILLUMINA	Illumina MiSeq	SRR2041987	SRX1040267	WGS	SRP058399
408170	SRA268587	human gut metagenome	ILLUMINA	Illumina MiSeq	SRR2041990	SRX1040270	WGS	SRP058399
408170	SRA268587	human gut metagenome	ILLUMINA	Illumina MiSeq	SRR2041941	SRX1040221	WGS	SRP058399
408170	SRA268587	human gut metagenome	ILLUMINA	Illumina MiSeq	SRR2029509	SRX1030092	WGS	SRP058399
408170	SRA268587	human gut metagenome	ILLUMINA	Illumina MiSeq	SRR2041974	SRX1040254	WGS	SRP058399
408170	SRA268587	human gut metagenome	ILLUMINA	Illumina MiSeq	SRR2042031	SRX1040311	WGS	SRP058399
408170	SRA268587	human gut metagenome	ILLUMINA	Illumina MiSeq	SRR2042024	SRX1040304	WGS	SRP058399
408172	SRA268934	marine metagenome	ILLUMINA	Illumina HiSeq 2500	SRR2053294	SRX1050762	WGS	SRP058493
408172	SRA268934	marine metagenome	ILLUMINA	Illumina HiSeq 2500	SRR2053283	SRX1050751	WGS	SRP058493
408172	SRA268934	marine metagenome	ILLUMINA	Illumina HiSeq 2500	SRR2053290	SRX1050758	WGS	SRP058493
408172	SRA268934	marine metagenome	ILLUMINA	Illumina HiSeq 2500	SRR2053305	SRX1050774	WGS	SRP058493
408172	SRA268934	marine metagenome	ILLUMINA	Illumina HiSeq 2500	SRR2053288	SRX1050756	WGS	SRP058493
408172	SRA268934	marine metagenome	ILLUMINA	Illumina HiSeq 2500	SRR2053274	SRX1050742	WGS	SRP058493
408172	SRA268934	marine metagenome	ILLUMINA	Illumina HiSeq 2500	SRR2053280	SRX1050748	WGS	SRP058493
408172	SRA268934	marine metagenome	ILLUMINA	Illumina HiSeq 2500	SRR2053300	SRX1050768	WGS	SRP058493
408172	SRA268934	marine metagenome	ILLUMINA	Illumina HiSeq 2500	SRR2053293	SRX1050761	WGS	SRP058493
408172	SRA268934	marine metagenome	ILLUMINA	Illumina HiSeq 2500	SRR2053276	SRX1050744	WGS	SRP058493
1297885	SRA245531	plant metagenome	ILLUMINA	Illumina MiSeq	SRR2033663	SRX1033813	WGS	SRP058507
1297885	SRA268967	plant metagenome	ILLUMINA	Illumina MiSeq	SRR2033659	SRX1033817	WGS	SRP058507
718308	SRA269494	biofilm metagenome	ILLUMINA	Illumina MiSeq	SRR5556560	SRX1036536	WGS	SRP058608
718308	SRA269494	biofilm metagenome	ILLUMINA	Illumina MiSeq	SRR2037121	SRX1036536	WGS	SRP058608
718308	SRA269494	biofilm metagenome	ILLUMINA	Illumina MiSeq	SRR5556547	SRX1036536	WGS	SRP058608
652676	SRA270393	hydrothermal vent metagenome	ILLUMINA	Illumina HiSeq 2500	SRR2044911	SRX1043720	WGS	SRP058812
652676	SRA270393	hydrothermal vent metagenome	ILLUMINA	Illumina HiSeq 2500	SRR2044878	SRX1043684	WGS	SRP058812
652676	SRA270393	hydrothermal vent metagenome	ILLUMINA	Illumina HiSeq 2500	SRR2044842	SRX1043665	WGS	SRP058812
[truncated: 9,149 more rows]
